# Supplementary material for: Spontaneous Group Synchronization of Movements and Respiratory Rhythms
Source: PLoS One. 2014 Sep 12;9(9):e107538. doi: 10.1371/journal.pone.0107538 (PMC4162643; doi:10.1371/journal.pone.0107538)
Supplement: Database S1 — The database contains the coherence data for each pair of participants, in each group and in each experimental condition. Coherence is computed using the GPDC method (Baccala et al., 2007), on the movement, respiratory and cardiac signals. The analyses were focused on the following three frequency bands: “Low frequencies” (LF): 0.035–0.15 Hz; “High frequencies” (HF): 0.15–0.4 Hz; “Very high frequencies” (VHF): 0.4–2 Hz. Condition: 1 = Initial resting baseline1; 2 = Final resting baseline; 3 = Spontaneous movement; 4 = Metronome-associated movement; 5 = Music-associated movement. Group: 0 = Individual measurement group; 1 = Collective measurement group. Experiment: 1 = First set of groups; 2 = Second set of groups; 3 = Third set of groups. Each set of groups comprises n = 10 participants for the collective measurement and n = 10 participants for the individual measurement. Day: 1 = First day; 2 = Second day. Order: 1 = Condition performed in first position; 2 = Condition performed in second position; 3 = Condition performed in third position; 4 = Condition performed in fourth position; 5 = Condition performed in fifth position. (XLS) [file pone.0107538.s001.xls]

## Sheet: Data
Participant pairs	Arm movement			Respiration - abdominal			Respiration - thoracic			Heart period			Condition	Group	Experiment	Day	Order
	LF	HF	VHF	LF	HF	VHF	LF	HF	VHF	LF	HF	VHF		Group	Experiment	Day	Order
1_1													1	1	1	1	1
1_2	0.16469	0.19389	0.11709	0.16015	0.1589	0.1265	0.15423	0.1735	0.089535	0.18632	0.099684	0.086742	1	1	1	1	1
1_3	0.10058	0.057319	0.12692	0.098516	0.14455	0.071641	0.093612	0.11284	0.075968	0.21385	0.1372	0.073119	1	1	1	1	1
1_4	0.32975	0.16789	0.11877	0.25447	0.15391	0.095431	0.066317	0.26748	0.15452	0.27883	0.14799	0.08512	1	1	1	1	1
1_5	0.080866	0.042734	0.045634	0.19714	0.16718	0.07834	0.2303	0.2139	0.077489	0.072595	0.15458	0.11901	1	1	1	1	1
1_6	0.12557	0.052409	0.10448	0.13717	0.20609	0.06385	0.033586	0.20734	0.049512	0.20946	0.13623	0.11579	1	1	1	1	1
1_7	0.024226	0.027656	0.10911	0.047011	0.13845	0.07414	0.068438	0.08703	0.068888	0.12464	0.085248	0.12674	1	1	1	1	1
1_8	0.20162	0.2313	0.096105	0.26649	0.13383	0.14221	0.086207	0.10148	0.087415	0.068265	0.10252	0.10247	1	1	1	1	1
1_9	0.063498	0.085419	0.07532	0.087367	0.11711	0.12567	0.20319	0.11729	0.099865	0.24988	0.19002	0.097428	1	1	1	1	1
1_10	0.45561	0.28622	0.24921	0.27462	0.12404	0.11158	0.15532	0.13821	0.085728	0.14979	0.10787	0.075596	1	1	1	1	1
2_1	0.11641	0.11361	0.083999	0.068892	0.19079	0.11468	0.10646	0.20469	0.099541	0.20393	0.16141	0.11085	1	1	1	1	1
2_2													1	1	1	1	1
2_3	0.054756	0.20266	0.1141	0.10678	0.1517	0.15073	0.069787	0.16915	0.12937	0.20101	0.16908	0.084319	1	1	1	1	1
2_4	0.11989	0.096525	0.061636	0.098539	0.15757	0.096074	0.097823	0.15116	0.11256	0.16298	0.15726	0.063291	1	1	1	1	1
2_5	0.16438	0.045482	0.1047	0.16378	0.14168	0.12402	0.14235	0.17923	0.09522	0.060267	0.05054	0.080106	1	1	1	1	1
2_6	0.13253	0.11398	0.07054	0.064967	0.049573	0.088112	0.031782	0.045336	0.079043	0.29202	0.20687	0.093081	1	1	1	1	1
2_7	0.038917	0.034142	0.076987	0.21818	0.19717	0.068421	0.21662	0.24007	0.053102	0.17763	0.062572	0.086101	1	1	1	1	1
2_8	0.19279	0.14618	0.13874	0.071602	0.11001	0.040657	0.20552	0.16453	0.091229	0.16553	0.38019	0.11989	1	1	1	1	1
2_9	0.06571	0.042384	0.08191	0.11822	0.24408	0.11747	0.0923	0.22968	0.094483	0.22208	0.2033	0.11623	1	1	1	1	1
2_10	0.14156	0.049054	0.060585	0.099716	0.047053	0.083514	0.063984	0.061903	0.10331	0.076223	0.062139	0.060448	1	1	1	1	1
3_1	0.04861	0.063149	0.06654	0.079286	0.15098	0.074131	0.11764	0.15302	0.065308	0.24792	0.20722	0.078964	1	1	1	1	1
3_2	0.029992	0.05729	0.092358	0.066406	0.070595	0.1216	0.06771	0.08635	0.13123	0.10898	0.10734	0.08565	1	1	1	1	1
3_3													1	1	1	1	1
3_4	0.043776	0.071435	0.096913	0.095115	0.11158	0.096554	0.10055	0.077787	0.079872	0.074561	0.11806	0.092196	1	1	1	1	1
3_5	0.087559	0.038799	0.10467	0.17347	0.14107	0.080581	0.17345	0.17407	0.13271	0.15093	0.13752	0.065311	1	1	1	1	1
3_6	0.16383	0.064943	0.08798	0.053088	0.10347	0.080211	0.23281	0.21262	0.11124	0.10093	0.1043	0.10911	1	1	1	1	1
3_7	0.037991	0.080168	0.091164	0.044841	0.06458	0.071161	0.11881	0.0696	0.098246	0.16215	0.10826	0.093452	1	1	1	1	1
3_8	0.031665	0.071267	0.14129	0.11496	0.097493	0.085608	0.042614	0.098064	0.10202	0.10407	0.028649	0.043189	1	1	1	1	1
3_9	0.037848	0.030301	0.054662	0.031346	0.081637	0.1047	0.054103	0.17792	0.13295	0.23384	0.20725	0.077328	1	1	1	1	1
3_10	0.12132	0.12061	0.14515	0.11171	0.11473	0.078102	0.18935	0.11374	0.10157	0.12806	0.12362	0.096248	1	1	1	1	1
4_1	0.1064	0.13636	0.10976	0.21514	0.15149	0.13965	0.06698	0.14158	0.17671	0.14613	0.11494	0.064521	1	1	1	1	1
4_2	0.20152	0.18415	0.099913	0.12259	0.082338	0.1079	0.14444	0.073633	0.095106	0.067688	0.066107	0.079903	1	1	1	1	1
4_3	0.046309	0.13713	0.080541	0.059472	0.10786	0.10104	0.14558	0.1099	0.10387	0.11892	0.10483	0.06468	1	1	1	1	1
4_4													1	1	1	1	1
4_5	0.057673	0.087965	0.094428	0.17066	0.13052	0.059672	0.21438	0.11927	0.075494	0.079798	0.13421	0.13206	1	1	1	1	1
4_6	0.11672	0.044734	0.095806	0.11524	0.12651	0.097193	0.07628	0.22702	0.061012	0.11087	0.045199	0.09582	1	1	1	1	1
4_7	0.096798	0.15037	0.11042	0.11913	0.058878	0.075058	0.018783	0.078369	0.077396	0.18951	0.102	0.060081	1	1	1	1	1
4_8	0.095817	0.088837	0.11753	0.074479	0.12186	0.076832	0.071724	0.21665	0.12177	0.15643	0.075242	0.089483	1	1	1	1	1
4_9	0.062003	0.11505	0.11107	0.12713	0.096346	0.086322	0.05665	0.13102	0.11139	0.11097	0.06987	0.081628	1	1	1	1	1
4_10	0.036203	0.073528	0.079061	0.076924	0.14426	0.12174	0.075011	0.071978	0.096385	0.14648	0.16287	0.086648	1	1	1	1	1
5_1	0.091767	0.13188	0.1024	0.064752	0.16018	0.066065	0.024243	0.090259	0.094309	0.15835	0.12667	0.067774	1	1	1	1	1
5_2	0.097158	0.044448	0.13423	0.11805	0.12271	0.12979	0.090425	0.071721	0.060667	0.10605	0.081383	0.076619	1	1	1	1	1
5_3	0.065497	0.16077	0.14504	0.28806	0.15149	0.12154	0.16589	0.083247	0.11211	0.34049	0.28317	0.094624	1	1	1	1	1
5_4	0.34578	0.10132	0.072719	0.15663	0.17711	0.11451	0.21485	0.1236	0.18863	0.18915	0.12605	0.11345	1	1	1	1	1
5_5													1	1	1	1	1
5_6	0.11261	0.069275	0.10067	0.055029	0.10374	0.09488	0.015654	0.066118	0.076181	0.1685	0.065927	0.062254	1	1	1	1	1
5_7	0.027632	0.033979	0.079428	0.084727	0.13359	0.078966	0.134	0.12346	0.08074	0.13165	0.019741	0.066593	1	1	1	1	1
5_8	0.26146	0.087824	0.10847	0.12524	0.071425	0.1003	0.068139	0.10044	0.10835	0.29921	0.11941	0.088194	1	1	1	1	1
5_9	0.12596	0.060958	0.065721	0.072075	0.14803	0.076318	0.074907	0.12724	0.060041	0.21201	0.17148	0.10477	1	1	1	1	1
5_10	0.099716	0.095672	0.10104	0.057855	0.17197	0.10327	0.11084	0.14664	0.092435	0.12289	0.066877	0.13234	1	1	1	1	1
6_1	0.19838	0.064831	0.081301	0.083946	0.076661	0.044769	0.077887	0.097169	0.10317	0.20243	0.082847	0.033185	1	1	1	1	1
6_2	0.11752	0.049453	0.1022	0.07391	0.12249	0.11931	0.10597	0.10107	0.14599	0.19445	0.11587	0.10851	1	1	1	1	1
6_3	0.033872	0.14254	0.098013	0.084961	0.093161	0.086734	0.1719	0.050136	0.10082	0.047434	0.13635	0.077465	1	1	1	1	1
6_4	0.04735	0.054817	0.052776	0.21702	0.10002	0.10299	0.23745	0.18516	0.10244	0.10619	0.10859	0.063758	1	1	1	1	1
6_5	0.08557	0.13779	0.084096	0.12205	0.088983	0.080101	0.23223	0.1338	0.076128	0.091775	0.059306	0.069469	1	1	1	1	1
6_6													1	1	1	1	1
6_7	0.058834	0.04876	0.10326	0.074081	0.16209	0.096987	0.17677	0.17437	0.075062	0.035556	0.098632	0.085739	1	1	1	1	1
6_8	0.03235	0.077904	0.10211	0.054888	0.088562	0.081878	0.068216	0.090917	0.14334	0.11978	0.19814	0.096681	1	1	1	1	1
6_9	0.18991	0.0841	0.057721	0.20113	0.076615	0.14107	0.32401	0.20805	0.092602	0.10121	0.14466	0.102	1	1	1	1	1
6_10	0.24155	0.1003	0.0659	0.094561	0.15442	0.085533	0.12819	0.14415	0.13417	0.26036	0.11122	0.092095	1	1	1	1	1
7_1	0.068835	0.034386	0.037115	0.067434	0.11778	0.17052	0.10516	0.17335	0.10193	0.061496	0.083599	0.099924	1	1	1	1	1
7_2	0.025447	0.08557	0.10739	0.046278	0.071352	0.12294	0.12367	0.088441	0.13589	0.1137	0.057876	0.099362	1	1	1	1	1
7_3	0.099865	0.12213	0.059596	0.085854	0.094721	0.088444	0.14211	0.10303	0.094517	0.060965	0.1086	0.074503	1	1	1	1	1
7_4	0.089613	0.094903	0.091736	0.2851	0.097694	0.066506	0.28548	0.090137	0.11827	0.14793	0.077785	0.056833	1	1	1	1	1
7_5	0.29815	0.25669	0.15132	0.031307	0.062967	0.086907	0.1613	0.064655	0.073892	0.015171	0.11766	0.091821	1	1	1	1	1
7_6	0.23117	0.1547	0.11257	0.051857	0.18303	0.11423	0.079256	0.11698	0.063975	0.10345	0.098517	0.067001	1	1	1	1	1
7_7													1	1	1	1	1
7_8	0.036063	0.037154	0.068388	0.050036	0.066599	0.087959	0.053715	0.11196	0.080428	0.13941	0.13251	0.086224	1	1	1	1	1
7_9	0.026601	0.036605	0.071298	0.027871	0.049685	0.10557	0.1059	0.066906	0.12117	0.14453	0.05949	0.093934	1	1	1	1	1
7_10	0.11667	0.049166	0.076303	0.13901	0.14837	0.14222	0.17925	0.25838	0.11645	0.050816	0.11476	0.10377	1	1	1	1	1
8_1	0.054962	0.14203	0.10227	0.18766	0.18766	0.094176	0.047225	0.15491	0.076492	0.26144	0.1576	0.10116	1	1	1	1	1
8_2	0.061437	0.10142	0.096075	0.29915	0.23977	0.12284	0.30523	0.29912	0.097375	0.14594	0.071218	0.09748	1	1	1	1	1
8_3	0.036495	0.0547	0.08776	0.099649	0.18491	0.067932	0.083323	0.15018	0.084693	0.08108	0.16444	0.10042	1	1	1	1	1
8_4	0.12739	0.10083	0.10787	0.079417	0.15104	0.086802	0.062932	0.072938	0.11301	0.26735	0.10704	0.1021	1	1	1	1	1
8_5	0.082665	0.051074	0.11888	0.086583	0.24535	0.094577	0.061585	0.11198	0.089544	0.11347	0.12442	0.074941	1	1	1	1	1
8_6	0.23577	0.12054	0.12502	0.11817	0.11216	0.10755	0.14617	0.16209	0.087883	0.21015	0.11459	0.087373	1	1	1	1	1
8_7	0.060684	0.052099	0.11687	0.11525	0.16966	0.088484	0.034401	0.075208	0.093924	0.12391	0.091735	0.14971	1	1	1	1	1
8_8													1	1	1	1	1
8_9	0.038455	0.090249	0.093525	0.13726	0.065017	0.12728	0.22833	0.10133	0.11606	0.16842	0.042753	0.056065	1	1	1	1	1
8_10	0.051444	0.065732	0.043748	0.074177	0.12288	0.094243	0.20624	0.1004	0.12261	0.039713	0.15355	0.05119	1	1	1	1	1
9_1	0.49934	0.30972	0.18222	0.052929	0.11644	0.07643	0.066496	0.1448	0.078222	0.077797	0.23837	0.12453	1	1	1	1	1
9_2	0.2624	0.12885	0.099787	0.065583	0.17976	0.11358	0.15686	0.16743	0.10082	0.055661	0.1074	0.067606	1	1	1	1	1
9_3	0.032972	0.02592	0.047867	0.11236	0.078933	0.076758	0.17361	0.083397	0.074253	0.22509	0.18748	0.11722	1	1	1	1	1
9_4	0.13977	0.12052	0.14974	0.067384	0.067344	0.1273	0.073123	0.16524	0.096269	0.10442	0.069388	0.11647	1	1	1	1	1
9_5	0.084203	0.072018	0.071858	0.097106	0.17034	0.10237	0.08317	0.19804	0.081595	0.077021	0.12379	0.13391	1	1	1	1	1
9_6	0.12298	0.11543	0.029792	0.05462	0.13646	0.13362	0.078499	0.1358	0.076854	0.1425	0.07439	0.1005	1	1	1	1	1
9_7	0.077751	0.037277	0.061502	0.028501	0.029998	0.085134	0.16983	0.11292	0.081536	0.17879	0.096719	0.071768	1	1	1	1	1
9_8	0.23295	0.056258	0.081457	0.082932	0.098974	0.088669	0.10088	0.18426	0.079102	0.050525	0.091711	0.059995	1	1	1	1	1
9_9													1	1	1	1	1
9_10	0.30467	0.11908	0.06408	0.083828	0.09167	0.040819	0.13253	0.11055	0.075058	0.14796	0.11089	0.12126	1	1	1	1	1
10_1	0.070796	0.12034	0.036194	0.11533	0.070142	0.11894	0.14252	0.15202	0.10861	0.08396	0.13806	0.10804	1	1	1	1	1
10_2	0.049627	0.063239	0.098885	0.10373	0.15549	0.14639	0.18043	0.10732	0.070413	0.18309	0.17058	0.066686	1	1	1	1	1
10_3	0.091783	0.11557	0.1202	0.15532	0.18785	0.12692	0.27766	0.11315	0.05331	0.21921	0.10217	0.094536	1	1	1	1	1
10_4	0.087402	0.15708	0.13667	0.092403	0.087376	0.11856	0.25472	0.12093	0.087632	0.0581	0.12225	0.083323	1	1	1	1	1
10_5	0.04739	0.14305	0.15176	0.31193	0.23164	0.14743	0.11821	0.14036	0.1324	0.19717	0.17738	0.10812	1	1	1	1	1
10_6	0.15284	0.10185	0.059052	0.19654	0.073601	0.080269	0.13892	0.059831	0.075118	0.049561	0.028483	0.092136	1	1	1	1	1
10_7	0.16603	0.10946	0.15128	0.15403	0.10605	0.071971	0.13786	0.18237	0.072346	0.14433	0.16399	0.15371	1	1	1	1	1
10_8	0.11474	0.080437	0.095916	0.10484	0.17656	0.11581	0.063101	0.079781	0.06113	0.11208	0.11276	0.075157	1	1	1	1	1
10_9	0.15515	0.062626	0.039149	0.048042	0.18704	0.088865	0.070984	0.11788	0.094706	0.053118	0.17029	0.089567	1	1	1	1	1
10_10													1	1	1	1	1
1_1													2	1	1	1	5
1_2	0.12553	0.030279	0.088885	0.1398	0.12392	0.10418	0.092446	0.13961	0.11943	0.082122	0.070157	0.11129	2	1	1	1	5
1_3	0.13381	0.10462	0.09386	0.31686	0.15222	0.089994	0.47382	0.16277	0.11769	0.13635	0.10665	0.12387	2	1	1	1	5
1_4	0.036771	0.10981	0.099263	0.089556	0.18138	0.057234	0.044778	0.17781	0.05413	0.12679	0.11062	0.10043	2	1	1	1	5
1_5	0.17597	0.16486	0.066926	0.14292	0.084975	0.056801	0.12658	0.11677	0.11658	0.18687	0.079044	0.080214	2	1	1	1	5
1_6	0.19106	0.15038	0.10498	0.13824	0.081404	0.071027	0.030165	0.07036	0.085619	0.1406	0.20702	0.14026	2	1	1	1	5
1_7	0.041881	0.080814	0.080643	0.029897	0.17956	0.089283	0.11254	0.23349	0.10177	0.16874	0.077016	0.095649	2	1	1	1	5
1_8	0.078553	0.059612	0.12872	0.10462	0.023585	0.090185	0.026037	0.09054	0.12896	0.21517	0.13887	0.064355	2	1	1	1	5
1_9	0.18524	0.083656	0.093614	0.11876	0.12775	0.088297	0.19938	0.14052	0.093586	0.11875	0.082807	0.065812	2	1	1	1	5
1_10	0.1232	0.10099	0.09704	0.11417	0.085136	0.077081	0.087137	0.11017	0.077214	0.063264	0.10004	0.098389	2	1	1	1	5
2_1	0.05802	0.046976	0.070964	0.10944	0.099305	0.11123	0.16481	0.11657	0.11255	0.047434	0.033333	0.084544	2	1	1	1	5
2_2													2	1	1	1	5
2_3	0.2964	0.089038	0.11022	0.089834	0.12432	0.10742	0.23172	0.14286	0.082401	0.18342	0.096942	0.059231	2	1	1	1	5
2_4	0.072786	0.061096	0.070769	0.055209	0.088486	0.080825	0.038903	0.078401	0.10328	0.070672	0.044241	0.070518	2	1	1	1	5
2_5	0.10003	0.056069	0.070577	0.089351	0.12383	0.072767	0.099692	0.097327	0.12378	0.16846	0.072844	0.10643	2	1	1	1	5
2_6	0.080327	0.048985	0.072456	0.019132	0.090905	0.071742	0.082033	0.069088	0.07278	0.2699	0.085461	0.066865	2	1	1	1	5
2_7	0.08431	0.12667	0.099527	0.05261	0.10929	0.10811	0.055882	0.082955	0.10014	0.13504	0.23129	0.075181	2	1	1	1	5
2_8	0.021951	0.027367	0.083453	0.083465	0.072702	0.1229	0.14344	0.065137	0.11531	0.1853	0.05771	0.061861	2	1	1	1	5
2_9	0.057533	0.069091	0.050015	0.057916	0.1845	0.095538	0.040811	0.17512	0.096755	0.19363	0.17472	0.077515	2	1	1	1	5
2_10	0.11304	0.071954	0.084863	0.14542	0.35	0.10848	0.093526	0.33548	0.093713	0.070711	0.13	0.13044	2	1	1	1	5
3_1	0.11231	0.13699	0.1338	0.13934	0.12273	0.094565	0.24341	0.15139	0.074004	0.096379	0.084641	0.12819	2	1	1	1	5
3_2	0.13725	0.1804	0.10867	0.2593	0.18372	0.094694	0.26785	0.074216	0.068467	0.20514	0.10006	0.08073	2	1	1	1	5
3_3													2	1	1	1	5
3_4	0.11077	0.13831	0.1431	0.13577	0.15487	0.12766	0.037823	0.048421	0.12919	0.15307	0.10072	0.1402	2	1	1	1	5
3_5	0.12949	0.20987	0.073199	0.045763	0.097369	0.05756	0.053374	0.12836	0.096298	0.21654	0.14683	0.086472	2	1	1	1	5
3_6	0.029981	0.10522	0.10312	0.12327	0.11965	0.057254	0.12892	0.091558	0.077073	0.18012	0.12073	0.05843	2	1	1	1	5
3_7	0.26166	0.22573	0.099587	0.15393	0.22337	0.097982	0.1584	0.21742	0.056502	0.049029	0.13845	0.062389	2	1	1	1	5
3_8	0.086815	0.029795	0.09294	0.03797	0.084347	0.075993	0.053735	0.10326	0.11516	0.24187	0.21855	0.10142	2	1	1	1	5
3_9	0.091653	0.086982	0.076593	0.10962	0.1226	0.067786	0.10143	0.14543	0.074303	0.24916	0.12081	0.064929	2	1	1	1	5
3_10	0.11646	0.08202	0.096403	0.040709	0.072779	0.074683	0.041671	0.10935	0.081031	0.343	0.070404	0.085949	2	1	1	1	5
4_1	0.13635	0.062183	0.092626	0.21866	0.15601	0.12681	0.031435	0.064267	0.12212	0.15222	0.1425	0.1179	2	1	1	1	5
4_2	0.046511	0.045682	0.095162	0.039105	0.12662	0.091691	0.068873	0.097932	0.091614	0.19299	0.11603	0.068711	2	1	1	1	5
4_3	0.042434	0.080728	0.084528	0.14321	0.1933	0.11009	0.12671	0.12452	0.096919	0.19875	0.13325	0.094972	2	1	1	1	5
4_4													2	1	1	1	5
4_5	0.030402	0.117	0.11787	0.062342	0.05962	0.079676	0.059809	0.079408	0.10959	0.093392	0.12151	0.072727	2	1	1	1	5
4_6	0.088774	0.11526	0.12228	0.05816	0.22385	0.083281	0.11596	0.22248	0.089937	0.23846	0.19133	0.084687	2	1	1	1	5
4_7	0.071096	0.056665	0.12349	0.15069	0.18182	0.094236	0.032589	0.059641	0.16572	0.32848	0.11768	0.12718	2	1	1	1	5
4_8	0.34815	0.11263	0.12964	0.23085	0.11913	0.12496	0.19081	0.16718	0.12315	0.22261	0.094518	0.13039	2	1	1	1	5
4_9	0.046419	0.058025	0.072169	0.17508	0.13839	0.064208	0.14442	0.14199	0.099466	0.27596	0.27151	0.12145	2	1	1	1	5
4_10	0.082118	0.082741	0.12336	0.19896	0.099125	0.092097	0.12968	0.12464	0.10901	0.10514	0.13959	0.087375	2	1	1	1	5
5_1	0.065967	0.11629	0.066201	0.083888	0.16983	0.11242	0.12502	0.19152	0.15401	0.093338	0.078625	0.085023	2	1	1	1	5
5_2	0.13355	0.098867	0.095175	0.15744	0.08861	0.050305	0.25356	0.095022	0.056512	0.06641	0.16281	0.08504	2	1	1	1	5
5_3	0.061094	0.17693	0.071903	0.18537	0.12906	0.12058	0.18768	0.16258	0.14243	0.083627	0.065826	0.052602	2	1	1	1	5
5_4	0.07074	0.070632	0.10003	0.062282	0.15297	0.15328	0.067472	0.14987	0.11738	0.16929	0.16932	0.074295	2	1	1	1	5
5_5													2	1	1	1	5
5_6	0.21847	0.091578	0.10428	0.13466	0.11296	0.053068	0.10922	0.13734	0.14009	0.082938	0.051803	0.14027	2	1	1	1	5
5_7	0.084157	0.13692	0.10624	0.098332	0.076565	0.094801	0.14729	0.14015	0.077438	0.18302	0.1199	0.15205	2	1	1	1	5
5_8	0.029302	0.10005	0.10023	0.13329	0.09105	0.092502	0.093153	0.14486	0.11718	0.28959	0.11147	0.044013	2	1	1	1	5
5_9	0.20117	0.20473	0.078546	0.076932	0.075469	0.092403	0.15976	0.1482	0.14508	0.12356	0.12151	0.058425	2	1	1	1	5
5_10	0.21778	0.11348	0.11121	0.10714	0.13313	0.087405	0.1681	0.061322	0.09728	0.03767	0.056467	0.094565	2	1	1	1	5
6_1	0.27022	0.17861	0.092473	0.063726	0.064692	0.12058	0.099131	0.083916	0.094581	0.1512	0.13805	0.063555	2	1	1	1	5
6_2	0.23263	0.068004	0.10649	0.18486	0.12909	0.071432	0.13784	0.097768	0.070048	0.23421	0.19884	0.081686	2	1	1	1	5
6_3	0.079136	0.12066	0.11625	0.14511	0.12597	0.089122	0.059633	0.069827	0.088857	0.08393	0.07497	0.10144	2	1	1	1	5
6_4	0.057939	0.052512	0.13836	0.11945	0.083672	0.083726	0.075758	0.049623	0.10001	0.064226	0.091357	0.12304	2	1	1	1	5
6_5	0.11214	0.093539	0.096117	0.31383	0.20761	0.11009	0.21848	0.14879	0.078873	0.14028	0.14411	0.10499	2	1	1	1	5
6_6													2	1	1	1	5
6_7	0.075447	0.094544	0.15098	0.0606	0.12495	0.10315	0.060746	0.088994	0.11972	0.16784	0.16224	0.075538	2	1	1	1	5
6_8	0.039802	0.031761	0.093421	0.082026	0.093843	0.087825	0.087882	0.036684	0.1114	0.058616	0.12777	0.094636	2	1	1	1	5
6_9	0.055684	0.086785	0.084379	0.11379	0.16146	0.052013	0.08241	0.10035	0.16746	0.26627	0.11099	0.073262	2	1	1	1	5
6_10	0.096101	0.17952	0.09166	0.10688	0.088692	0.11074	0.042359	0.077759	0.064348	0.17167	0.16374	0.085449	2	1	1	1	5
7_1	0.16391	0.077658	0.076087	0.10032	0.13164	0.11049	0.088278	0.12962	0.12854	0.24497	0.1019	0.10872	2	1	1	1	5
7_2	0.16722	0.12806	0.12324	0.23675	0.085618	0.10541	0.061355	0.055432	0.097857	0.073815	0.045759	0.031267	2	1	1	1	5
7_3	0.18808	0.1653	0.090197	0.098906	0.10374	0.075036	0.15856	0.081744	0.10905	0.11433	0.070346	0.071485	2	1	1	1	5
7_4	0.38174	0.47915	0.10322	0.061475	0.10912	0.13586	0.092564	0.10538	0.09524	0.15239	0.10098	0.082823	2	1	1	1	5
7_5	0.27925	0.12264	0.095009	0.14883	0.21595	0.11273	0.18792	0.17551	0.10126	0.43206	0.09573	0.074891	2	1	1	1	5
7_6	0.017174	0.15293	0.12382	0.046836	0.082094	0.070865	0.011195	0.087272	0.072147	0.3079	0.21102	0.10722	2	1	1	1	5
7_7													2	1	1	1	5
7_8	0.069634	0.071103	0.064759	0.17445	0.20269	0.09419	0.16749	0.2173	0.08849	0.25396	0.20507	0.06441	2	1	1	1	5
7_9	0.24682	0.11047	0.085541	0.091572	0.078004	0.11723	0.082463	0.10012	0.087026	0.065274	0.0881	0.072734	2	1	1	1	5
7_10	0.094552	0.11423	0.11015	0.12662	0.11558	0.12573	0.095753	0.14212	0.078296	0.13913	0.085615	0.072775	2	1	1	1	5
8_1	0.11554	0.063905	0.10063	0.037645	0.09843	0.1047	0.031503	0.099097	0.12425	0.05426	0.07907	0.11844	2	1	1	1	5
8_2	0.056359	0.091995	0.07895	0.082143	0.12589	0.077771	0.1305	0.10299	0.085618	0.12301	0.094192	0.13111	2	1	1	1	5
8_3	0.12626	0.0701	0.1035	0.041541	0.0792	0.12509	0.054416	0.05919	0.051284	0.076801	0.091721	0.088221	2	1	1	1	5
8_4	0.12721	0.08411	0.062601	0.094599	0.082813	0.054636	0.13782	0.095087	0.10293	0.18927	0.11639	0.088261	2	1	1	1	5
8_5	0.10936	0.12563	0.10366	0.066699	0.11004	0.081931	0.05011	0.057201	0.069265	0.16035	0.14319	0.10818	2	1	1	1	5
8_6	0.058799	0.06746	0.092715	0.16241	0.11067	0.099921	0.093028	0.15581	0.058212	0.15139	0.072003	0.069771	2	1	1	1	5
8_7	0.092792	0.13851	0.11316	0.094837	0.12731	0.036312	0.066196	0.13945	0.054386	0.12129	0.16687	0.13676	2	1	1	1	5
8_8													2	1	1	1	5
8_9	0.060179	0.067227	0.11839	0.10414	0.10446	0.08741	0.13412	0.10182	0.073183	0.18092	0.069601	0.057055	2	1	1	1	5
8_10	0.16326	0.12452	0.075533	0.015526	0.063833	0.11243	0.15873	0.11548	0.099155	0.13438	0.12216	0.087193	2	1	1	1	5
9_1	0.32242	0.33007	0.22662	0.061785	0.13831	0.12598	0.073203	0.10455	0.077046	0.10132	0.075611	0.11533	2	1	1	1	5
9_2	0.11679	0.06387	0.095649	0.079136	0.064519	0.11209	0.10599	0.091441	0.11965	0.10546	0.1011	0.079587	2	1	1	1	5
9_3	0.046543	0.070997	0.1211	0.040298	0.10025	0.10459	0.051558	0.054955	0.069683	0.16829	0.083177	0.090432	2	1	1	1	5
9_4	0.062565	0.068973	0.07493	0.027428	0.14565	0.10732	0.19024	0.13755	0.066218	0.16036	0.095893	0.083893	2	1	1	1	5
9_5	0.16682	0.14453	0.13228	0.051239	0.074266	0.092596	0.25909	0.13892	0.083012	0.066688	0.097397	0.08932	2	1	1	1	5
9_6	0.27005	0.19119	0.067926	0.085799	0.11594	0.066242	0.04243	0.083211	0.076464	0.15279	0.13184	0.077922	2	1	1	1	5
9_7	0.18289	0.089441	0.11974	0.038557	0.15221	0.0674	0.10218	0.21196	0.096598	0.072193	0.11692	0.065888	2	1	1	1	5
9_8	0.12219	0.082633	0.17797	0.11374	0.18791	0.11318	0.22467	0.27775	0.075263	0.1998	0.15149	0.11482	2	1	1	1	5
9_9													2	1	1	1	5
9_10	0.14159	0.18505	0.065862	0.097892	0.10067	0.085219	0.087292	0.094482	0.061209	0.09268	0.055156	0.086106	2	1	1	1	5
10_1	0.10061	0.06753	0.078242	0.067797	0.1294	0.055539	0.084913	0.12078	0.065213	0.2454	0.1613	0.055434	2	1	1	1	5
10_2	0.083293	0.10636	0.11692	0.061047	0.12148	0.042403	0.11591	0.11231	0.090906	0.14836	0.10232	0.066714	2	1	1	1	5
10_3	0.085818	0.096467	0.089511	0.022235	0.063354	0.068887	0.093094	0.069846	0.091721	0.071395	0.077252	0.089623	2	1	1	1	5
10_4	0.17082	0.11679	0.075409	0.025919	0.046704	0.077259	0.064167	0.11401	0.087674	0.21288	0.12074	0.084418	2	1	1	1	5
10_5	0.1951	0.27056	0.11602	0.11195	0.16677	0.084637	0.033899	0.14285	0.10472	0.052581	0.12854	0.095173	2	1	1	1	5
10_6	0.022957	0.074754	0.12717	0.07018	0.08486	0.090303	0.16393	0.13094	0.12988	0.13876	0.10108	0.077965	2	1	1	1	5
10_7	0.1517	0.11591	0.075961	0.083643	0.094658	0.099705	0.12004	0.096837	0.086872	0.11992	0.12813	0.077844	2	1	1	1	5
10_8	0.206	0.062498	0.059768	0.024284	0.046119	0.046776	0.070321	0.081993	0.092365	0.078548	0.090715	0.085267	2	1	1	1	5
10_9	0.081689	0.11724	0.10712	0.20558	0.10792	0.12058	0.20478	0.16007	0.069824	0.10193	0.24145	0.11485	2	1	1	1	5
10_10													2	1	1	1	5
1_1													3	1	1	1	3
1_2	0.24543	0.30288	0.1407	0.45023	0.1789	0.10918	0.24488	0.14318	0.12854	0.21158	0.2207	0.11738	3	1	1	1	3
1_3	0.10789	0.085711	0.13002	0.084054	0.12059	0.11858	0.073525	0.1782	0.15142	0.50847	0.2313	0.11436	3	1	1	1	3
1_4	0.29419	0.25373	0.14568	0.12619	0.10129	0.10781	0.27608	0.13231	0.16174	0.46608	0.17917	0.15014	3	1	1	1	3
1_5	0.15166	0.1321	0.1344	0.29605	0.34217	0.090457	0.16331	0.26104	0.20544	0.38663	0.35043	0.15027	3	1	1	1	3
1_6	0.18576	0.27092	0.19765	0.1485	0.17658	0.11834	0.18495	0.091928	0.19102	0.084936	0.092116	0.1534	3	1	1	1	3
1_7	0.28637	0.14266	0.14007	0.065594	0.058201	0.14475	0.23242	0.11145	0.15174	0.20523	0.20948	0.13011	3	1	1	1	3
1_8	0.020334	0.072595	0.11074	0.1709	0.066717	0.083737	0.054357	0.077633	0.086822	0.090978	0.22024	0.13207	3	1	1	1	3
1_9	0.1255	0.15908	0.18903	0.13256	0.17785	0.11779	0.26554	0.23206	0.21038	0.14256	0.18562	0.17775	3	1	1	1	3
1_10	0.2315	0.14992	0.09116	0.20879	0.12527	0.093451	0.10493	0.17772	0.17791	0.13346	0.082767	0.14126	3	1	1	1	3
2_1	0.1058	0.15583	0.10843	0.22169	0.15095	0.16603	0.19475	0.17594	0.15456	0.25915	0.11669	0.15093	3	1	1	1	3
2_2													3	1	1	1	3
2_3	0.1194	0.15371	0.12665	0.13538	0.14455	0.12833	0.10403	0.053363	0.11354	0.1661	0.081841	0.15204	3	1	1	1	3
2_4	0.24583	0.21519	0.19417	0.29432	0.35268	0.10964	0.29443	0.26624	0.17302	0.05144	0.10373	0.14503	3	1	1	1	3
2_5	0.07956	0.13434	0.11818	0.11787	0.15488	0.11	0.14418	0.088622	0.14198	0.19962	0.20722	0.1702	3	1	1	1	3
2_6	0.15591	0.18994	0.20258	0.15334	0.16943	0.13047	0.26735	0.12374	0.18002	0.046391	0.16162	0.21783	3	1	1	1	3
2_7	0.023505	0.054157	0.10008	0.2097	0.24385	0.12786	0.17882	0.26683	0.19816	0.092726	0.10559	0.095618	3	1	1	1	3
2_8	0.2082	0.22265	0.15425	0.17368	0.12827	0.15682	0.19133	0.16129	0.12128	0.22025	0.12819	0.11184	3	1	1	1	3
2_9	0.12395	0.10266	0.094865	0.08256	0.16054	0.188	0.19373	0.17995	0.082828	0.13352	0.17583	0.22156	3	1	1	1	3
2_10	0.23721	0.19775	0.16694	0.1074	0.10133	0.13402	0.21447	0.25093	0.13748	0.10983	0.078201	0.17043	3	1	1	1	3
3_1	0.11318	0.14923	0.11991	0.075777	0.13279	0.12339	0.029995	0.12988	0.12635	0.19785	0.1318	0.14282	3	1	1	1	3
3_2	0.34633	0.19875	0.084987	0.14781	0.14214	0.14868	0.071341	0.14223	0.078182	0.25387	0.16213	0.11006	3	1	1	1	3
3_3													3	1	1	1	3
3_4	0.048324	0.064557	0.092894	0.035301	0.06688	0.098533	0.072965	0.14177	0.11518	0.44938	0.1922	0.18807	3	1	1	1	3
3_5	0.079518	0.11668	0.12368	0.065321	0.064185	0.14552	0.20422	0.15868	0.13399	0.15752	0.14736	0.11102	3	1	1	1	3
3_6	0.22847	0.13552	0.077368	0.11428	0.21013	0.16328	0.19223	0.14144	0.1238	0.04866	0.15789	0.10048	3	1	1	1	3
3_7	0.11552	0.18668	0.13512	0.016894	0.0664	0.11137	0.21686	0.20146	0.095361	0.22869	0.17142	0.10492	3	1	1	1	3
3_8	0.12262	0.17522	0.1261	0.083735	0.12158	0.11265	0.088748	0.10537	0.12345	0.22007	0.26778	0.10983	3	1	1	1	3
3_9	0.056064	0.10864	0.069691	0.1973	0.18089	0.097215	0.097732	0.085054	0.10484	0.19567	0.091571	0.11366	3	1	1	1	3
3_10	0.077466	0.12832	0.14762	0.24887	0.15084	0.13696	0.24498	0.29273	0.1015	0.21246	0.13969	0.15946	3	1	1	1	3
4_1	0.13144	0.06615	0.080333	0.026894	0.16097	0.12555	0.1088	0.11904	0.17029	0.28752	0.20541	0.1644	3	1	1	1	3
4_2	0.045856	0.026611	0.12577	0.16717	0.1185	0.10099	0.10469	0.15882	0.1297	0.075612	0.12183	0.22099	3	1	1	1	3
4_3	0.10041	0.19678	0.11103	0.054919	0.15621	0.15883	0.053933	0.18713	0.12375	0.17338	0.12948	0.14679	3	1	1	1	3
4_4													3	1	1	1	3
4_5	0.13305	0.08539	0.19358	0.060064	0.091066	0.17166	0.049816	0.077782	0.12261	0.074665	0.15683	0.15508	3	1	1	1	3
4_6	0.13846	0.11428	0.14069	0.2006	0.1517	0.16756	0.26646	0.13157	0.13617	0.035714	0.14907	0.20751	3	1	1	1	3
4_7	0.071196	0.10968	0.11992	0.14138	0.17288	0.15173	0.060159	0.13031	0.13039	0.05658	0.10708	0.10386	3	1	1	1	3
4_8	0.1866	0.1656	0.15904	0.14227	0.21919	0.092695	0.22964	0.19764	0.10218	0.27947	0.074733	0.16168	3	1	1	1	3
4_9	0.064112	0.14263	0.15021	0.029219	0.06697	0.12045	0.13756	0.18108	0.13823	0.069208	0.068094	0.18523	3	1	1	1	3
4_10	0.21134	0.15419	0.146	0.23401	0.15346	0.12762	0.11059	0.25252	0.14659	0.33869	0.18515	0.12253	3	1	1	1	3
5_1	0.24746	0.11936	0.19921	0.19495	0.1104	0.10971	0.038748	0.10964	0.14344	0.3332	0.24746	0.19681	3	1	1	1	3
5_2	0.12024	0.1096	0.13642	0.10536	0.13952	0.12515	0.3452	0.2043	0.13089	0.14042	0.059675	0.12847	3	1	1	1	3
5_3	0.039166	0.044554	0.11915	0.13601	0.1585	0.10881	0.37528	0.2053	0.10196	0.28152	0.12432	0.10881	3	1	1	1	3
5_4	0.052402	0.058086	0.123	0.26827	0.13397	0.11952	0.14493	0.13117	0.11114	0.22167	0.050665	0.15816	3	1	1	1	3
5_5													3	1	1	1	3
5_6	0.10525	0.091048	0.11073	0.097884	0.28681	0.16789	0.25842	0.1602	0.18719	0.31211	0.24481	0.096441	3	1	1	1	3
5_7	0.067641	0.042796	0.15382	0.38465	0.15145	0.13028	0.46937	0.267	0.1067	0.31268	0.19688	0.11396	3	1	1	1	3
5_8	0.059098	0.11809	0.077479	0.3721	0.13924	0.15337	0.3987	0.2005	0.14781	0.14582	0.041468	0.092209	3	1	1	1	3
5_9	0.17571	0.17562	0.10703	0.3692	0.22716	0.17097	0.054033	0.067667	0.13574	0.1976	0.24304	0.13501	3	1	1	1	3
5_10	0.15719	0.14868	0.19288	0.20404	0.21092	0.20487	0.14639	0.08795	0.1757	0.32179	0.20672	0.10437	3	1	1	1	3
6_1	0.12241	0.24986	0.1893	0.11608	0.234	0.16621	0.054288	0.16843	0.14036	0.13857	0.34254	0.14202	3	1	1	1	3
6_2	0.10182	0.091797	0.14416	0.1469	0.1743	0.068953	0.50941	0.22552	0.08179	0.077742	0.13009	0.11311	3	1	1	1	3
6_3	0.16747	0.14421	0.13163	0.24743	0.27945	0.20854	0.19246	0.27413	0.18147	0.095266	0.074162	0.076703	3	1	1	1	3
6_4	0.15664	0.19218	0.11994	0.025204	0.16001	0.17082	0.17613	0.12354	0.11614	0.15404	0.29995	0.13012	3	1	1	1	3
6_5	0.10413	0.038548	0.12637	0.226	0.25673	0.13952	0.33104	0.1824	0.11893	0.069518	0.054378	0.11918	3	1	1	1	3
6_6													3	1	1	1	3
6_7	0.1699	0.23401	0.12768	0.18263	0.29159	0.19346	0.088774	0.12519	0.13595	0.1467	0.15912	0.12702	3	1	1	1	3
6_8	0.039718	0.15858	0.11381	0.24829	0.27269	0.12612	0.1574	0.15587	0.17587	0.18058	0.053916	0.12245	3	1	1	1	3
6_9	0.27836	0.21054	0.16855	0.087737	0.29997	0.15794	0.21139	0.17409	0.13125	0.16126	0.079854	0.087203	3	1	1	1	3
6_10	0.069533	0.088253	0.076202	0.24502	0.15389	0.092106	0.058697	0.079232	0.11279	0.21632	0.17759	0.14213	3	1	1	1	3
7_1	0.087897	0.099127	0.12581	0.12177	0.1454	0.1808	0.15069	0.10621	0.097871	0.2255	0.16208	0.16258	3	1	1	1	3
7_2	0.057321	0.13952	0.17037	0.032004	0.094949	0.093614	0.042575	0.1075	0.11119	0.13272	0.18346	0.17301	3	1	1	1	3
7_3	0.045031	0.071351	0.14578	0.29731	0.19998	0.10375	0.11954	0.15361	0.14676	0.13269	0.20004	0.12196	3	1	1	1	3
7_4	0.097427	0.1741	0.16894	0.2296	0.17347	0.16673	0.060719	0.2471	0.13257	0.20771	0.18622	0.10347	3	1	1	1	3
7_5	0.053679	0.089496	0.16141	0.19466	0.26101	0.10754	0.11436	0.15984	0.14011	0.094386	0.24958	0.11015	3	1	1	1	3
7_6	0.2458	0.28369	0.15396	0.21978	0.16158	0.16474	0.12007	0.23944	0.14926	0.43401	0.17678	0.099843	3	1	1	1	3
7_7													3	1	1	1	3
7_8	0.11576	0.091145	0.12872	0.34985	0.28121	0.14338	0.101	0.16269	0.10404	0.44188	0.38131	0.17043	3	1	1	1	3
7_9	0.22084	0.26554	0.18039	0.24419	0.27338	0.1915	0.14318	0.15601	0.19067	0.18983	0.28068	0.18734	3	1	1	1	3
7_10	0.056446	0.11875	0.18422	0.16483	0.33423	0.19661	0.15216	0.10119	0.17232	0.29356	0.15599	0.19299	3	1	1	1	3
8_1	0.084333	0.063124	0.15088	0.11267	0.070265	0.12775	0.074055	0.15443	0.1347	0.055115	0.13005	0.13354	3	1	1	1	3
8_2	0.2265	0.12108	0.10298	0.20048	0.17159	0.14778	0.077712	0.17675	0.15165	0.14823	0.16237	0.10202	3	1	1	1	3
8_3	0.29453	0.17626	0.11997	0.07028	0.11188	0.12829	0.14969	0.16663	0.12222	0.11143	0.32758	0.15937	3	1	1	1	3
8_4	0.14697	0.21526	0.17244	0.29491	0.32626	0.16165	0.12048	0.13454	0.2112	0.13667	0.12427	0.12699	3	1	1	1	3
8_5	0.31848	0.10678	0.14593	0.15612	0.14624	0.10101	0.080973	0.16087	0.10676	0.15528	0.10438	0.087833	3	1	1	1	3
8_6	0.43213	0.2155	0.10547	0.29952	0.14995	0.086411	0.099327	0.22128	0.16226	0.21614	0.17344	0.091603	3	1	1	1	3
8_7	0.0060211	0.044369	0.11864	0.20466	0.15837	0.14547	0.053485	0.2248	0.10803	0.10856	0.16766	0.21305	3	1	1	1	3
8_8													3	1	1	1	3
8_9	0.1028	0.080811	0.13536	0.10586	0.099581	0.14578	0.026727	0.12988	0.13812	0.071371	0.054441	0.12789	3	1	1	1	3
8_10	0.067448	0.068966	0.16584	0.24141	0.13698	0.13283	0.12121	0.19043	0.14419	0.14378	0.088619	0.10063	3	1	1	1	3
9_1	0.04425	0.11042	0.18457	0.094878	0.21842	0.17991	0.12023	0.18744	0.16981	0.12348	0.11321	0.077416	3	1	1	1	3
9_2	0.23168	0.20205	0.15912	0.14296	0.27444	0.15487	0.094084	0.20758	0.12005	0.69585	0.15838	0.11054	3	1	1	1	3
9_3	0.16142	0.1587	0.11407	0.17761	0.11276	0.11551	0.23497	0.15735	0.09979	0.26806	0.13977	0.13065	3	1	1	1	3
9_4	0.12208	0.20631	0.14603	0.36627	0.1253	0.13698	0.13114	0.23887	0.20301	0.34547	0.23845	0.11785	3	1	1	1	3
9_5	0.13413	0.27731	0.1518	0.05301	0.11858	0.13235	0.099163	0.12518	0.12243	0.19828	0.17146	0.12396	3	1	1	1	3
9_6	0.10082	0.16754	0.16215	0.097683	0.094339	0.1432	0.05097	0.090846	0.14886	0.46252	0.26035	0.17492	3	1	1	1	3
9_7	0.23533	0.16049	0.18095	0.087649	0.19413	0.14009	0.14617	0.16055	0.1543	0.22722	0.16006	0.086501	3	1	1	1	3
9_8	0.1358	0.097579	0.13952	0.12349	0.18958	0.16223	0.093582	0.1344	0.18505	0.34894	0.18847	0.14614	3	1	1	1	3
9_9													3	1	1	1	3
9_10	0.31147	0.12125	0.18415	0.13792	0.12477	0.13645	0.25799	0.15608	0.15045	0.096205	0.12816	0.14317	3	1	1	1	3
10_1	0.10583	0.16686	0.13797	0.10767	0.12652	0.11997	0.2465	0.12309	0.12111	0.076608	0.26331	0.16409	3	1	1	1	3
10_2	0.48383	0.19246	0.1471	0.044174	0.096651	0.13677	0.44403	0.24654	0.14043	0.040661	0.11326	0.12726	3	1	1	1	3
10_3	0.25913	0.13972	0.12434	0.35976	0.17236	0.10995	0.41311	0.12759	0.096908	0.10395	0.090773	0.20724	3	1	1	1	3
10_4	0.085296	0.064649	0.22059	0.11576	0.077159	0.13792	0.15024	0.14495	0.11619	0.13901	0.26804	0.16247	3	1	1	1	3
10_5	0.13332	0.14822	0.13357	0.058334	0.15238	0.10373	0.13937	0.1459	0.13378	0.19424	0.1587	0.21373	3	1	1	1	3
10_6	0.1628	0.080897	0.12162	0.040347	0.10883	0.12816	0.021412	0.10665	0.11011	0.16988	0.30524	0.11678	3	1	1	1	3
10_7	0.019374	0.030653	0.18313	0.23082	0.16222	0.14789	0.2357	0.18788	0.17787	0.2434	0.17362	0.11946	3	1	1	1	3
10_8	0.1112	0.14366	0.09709	0.26699	0.26493	0.1446	0.4647	0.23484	0.21038	0.21445	0.18488	0.14622	3	1	1	1	3
10_9	0.012111	0.03093	0.12512	0.077304	0.24189	0.16915	0.10685	0.3081	0.15831	0.16097	0.12781	0.16265	3	1	1	1	3
10_10													3	1	1	1	3
1_1													4	1	1	1	4
1_2	0.13642	0.20489	0.13225	0.06002	0.20407	0.16136	0.28335	0.26919	0.11898	0.32931	0.099548	0.13102	4	1	1	1	4
1_3	0.18332	0.27168	0.1881	0.070894	0.10635	0.13493	0.20214	0.21464	0.18632	0.12426	0.36185	0.1629	4	1	1	1	4
1_4	0.051494	0.076737	0.11895	0.35193	0.21638	0.14615	0.13556	0.12377	0.099216	0.26347	0.16335	0.14958	4	1	1	1	4
1_5	0.34332	0.29066	0.19235	0.059377	0.06909	0.14526	0.26935	0.36029	0.13995	0.035763	0.062992	0.14594	4	1	1	1	4
1_6	0.30428	0.23926	0.1805	0.15406	0.13608	0.12353	0.18381	0.19515	0.16654	0.2174	0.11369	0.1095	4	1	1	1	4
1_7	0.21791	0.2627	0.24866	0.11017	0.20685	0.095318	0.15946	0.13966	0.16032	0.25876	0.14205	0.0654	4	1	1	1	4
1_8	0.13797	0.13534	0.14928	0.27512	0.12597	0.10017	0.15084	0.17103	0.13976	0.16556	0.13173	0.17256	4	1	1	1	4
1_9	0.02136	0.11694	0.21806	0.30865	0.12528	0.17294	0.11023	0.20082	0.1115	0.10772	0.12871	0.14223	4	1	1	1	4
1_10	0.10415	0.29601	0.23958	0.1219	0.23606	0.13621	0.39897	0.20939	0.078867	0.16892	0.13604	0.063639	4	1	1	1	4
2_1	0.093043	0.1067	0.15647	0.10898	0.20646	0.14719	0.27002	0.29695	0.14417	0.32949	0.30396	0.090744	4	1	1	1	4
2_2													4	1	1	1	4
2_3	0.30808	0.1274	0.18386	0.11114	0.094664	0.16168	0.095216	0.1403	0.14514	0.11119	0.12419	0.10546	4	1	1	1	4
2_4	0.027981	0.041758	0.212	0.15064	0.17894	0.09893	0.18936	0.25575	0.098785	0.047396	0.26197	0.14256	4	1	1	1	4
2_5	0.03601	0.095291	0.12769	0.24711	0.1674	0.10621	0.099393	0.12359	0.07558	0.26387	0.35967	0.11902	4	1	1	1	4
2_6	0.068856	0.066217	0.16581	0.10891	0.15454	0.14575	0.23395	0.25252	0.11898	0.10331	0.24145	0.1217	4	1	1	1	4
2_7	0.24632	0.11446	0.13051	0.28993	0.23333	0.086939	0.15674	0.14206	0.069491	0.11014	0.079986	0.12505	4	1	1	1	4
2_8	0.16783	0.077649	0.13503	0.24627	0.15326	0.16453	0.23005	0.41725	0.12919	0.20124	0.20611	0.15972	4	1	1	1	4
2_9	0.028172	0.045767	0.19311	0.47668	0.24911	0.13566	0.20684	0.16436	0.11062	0.42316	0.14511	0.11411	4	1	1	1	4
2_10	0.042513	0.062752	0.12266	0.40694	0.23324	0.15545	0.17899	0.29627	0.12805	0.31805	0.24508	0.16313	4	1	1	1	4
3_1	0.085574	0.070009	0.24716	0.072302	0.093069	0.19722	0.18998	0.18767	0.14367	0.29607	0.21091	0.10724	4	1	1	1	4
3_2	0.13167	0.11426	0.14809	0.077364	0.13546	0.099009	0.058208	0.17353	0.15011	0.22377	0.13363	0.082355	4	1	1	1	4
3_3													4	1	1	1	4
3_4	0.15795	0.17747	0.11412	0.036735	0.081531	0.12012	0.29356	0.13454	0.14492	0.20736	0.13564	0.1914	4	1	1	1	4
3_5	0.19132	0.18043	0.22542	0.091957	0.10983	0.12007	0.36334	0.22464	0.13654	0.41925	0.28148	0.15742	4	1	1	1	4
3_6	0.24377	0.18426	0.18179	0.24291	0.18692	0.15657	0.10585	0.14047	0.14823	0.43563	0.13292	0.13824	4	1	1	1	4
3_7	0.1319	0.14007	0.18915	0.1385	0.15606	0.15719	0.23665	0.16171	0.099666	0.18746	0.10365	0.12863	4	1	1	1	4
3_8	0.059562	0.033125	0.14613	0.056985	0.1292	0.1619	0.22452	0.2564	0.22105	0.17942	0.17116	0.16173	4	1	1	1	4
3_9	0.11419	0.17911	0.18183	0.15313	0.1596	0.08823	0.25955	0.18904	0.13404	0.30806	0.16953	0.12721	4	1	1	1	4
3_10	0.26253	0.29033	0.13921	0.11861	0.17836	0.14443	0.03579	0.065623	0.16425	0.28739	0.15452	0.15521	4	1	1	1	4
4_1	0.12183	0.22275	0.18047	0.14005	0.14352	0.1534	0.11656	0.2399	0.19873	0.47835	0.19895	0.13661	4	1	1	1	4
4_2	0.24374	0.16352	0.14551	0.27474	0.19249	0.13877	0.27323	0.2697	0.168	0.47194	0.20409	0.12534	4	1	1	1	4
4_3	0.025577	0.083092	0.13469	0.17281	0.1498	0.10372	0.18675	0.086334	0.14989	0.44762	0.20897	0.13381	4	1	1	1	4
4_4													4	1	1	1	4
4_5	0.13387	0.31452	0.23316	0.12778	0.09722	0.11539	0.21423	0.18643	0.13218	0.22397	0.15145	0.13363	4	1	1	1	4
4_6	0.14915	0.13143	0.22574	0.17991	0.066895	0.16371	0.35581	0.19397	0.15652	0.15706	0.11516	0.072451	4	1	1	1	4
4_7	0.17235	0.2535	0.22378	0.081026	0.10431	0.11883	0.20473	0.1907	0.15698	0.43982	0.099562	0.15598	4	1	1	1	4
4_8	0.072867	0.04329	0.11689	0.23896	0.26872	0.16434	0.14115	0.061177	0.19392	0.29259	0.2844	0.18077	4	1	1	1	4
4_9	0.12211	0.18581	0.20008	0.090935	0.093693	0.17695	0.21471	0.19059	0.14792	0.41627	0.18543	0.16927	4	1	1	1	4
4_10	0.057946	0.11528	0.26327	0.09829	0.13177	0.14893	0.42372	0.20055	0.21274	0.060931	0.10814	0.12584	4	1	1	1	4
5_1	0.17504	0.2312	0.14106	0.29902	0.26149	0.10198	0.18692	0.17367	0.096284	0.24078	0.19555	0.1623	4	1	1	1	4
5_2	0.20756	0.083448	0.089314	0.054783	0.11241	0.072915	0.09387	0.11994	0.19285	0.079114	0.061108	0.15867	4	1	1	1	4
5_3	0.085207	0.13222	0.2029	0.39154	0.23075	0.14772	0.31733	0.1516	0.15207	0.31434	0.19405	0.16154	4	1	1	1	4
5_4	0.33274	0.26086	0.16986	0.23818	0.18706	0.17938	0.21395	0.14667	0.16471	0.12637	0.10337	0.082362	4	1	1	1	4
5_5													4	1	1	1	4
5_6	0.12237	0.27038	0.18116	0.061382	0.16821	0.12336	0.083066	0.16619	0.11481	0.14299	0.094258	0.14798	4	1	1	1	4
5_7	0.047408	0.10978	0.16544	0.052498	0.17183	0.087183	0.12477	0.17724	0.1688	0.11885	0.23572	0.17989	4	1	1	1	4
5_8	0.31286	0.21385	0.076371	0.25788	0.1924	0.15773	0.47123	0.3147	0.14117	0.16282	0.20797	0.1534	4	1	1	1	4
5_9	0.17089	0.16777	0.24256	0.285	0.191	0.097855	0.31311	0.20083	0.11206	0.25075	0.12614	0.1212	4	1	1	1	4
5_10	0.074126	0.13278	0.16749	0.059746	0.14144	0.092878	0.060091	0.141	0.094954	0.078376	0.11987	0.10524	4	1	1	1	4
6_1	0.23477	0.16048	0.19215	0.11798	0.21833	0.1026	0.18245	0.2181	0.15459	0.085339	0.18091	0.11338	4	1	1	1	4
6_2	0.23731	0.2171	0.12007	0.01117	0.17526	0.14963	0.11544	0.13417	0.15811	0.20521	0.1055	0.14339	4	1	1	1	4
6_3	0.082867	0.15471	0.21038	0.11605	0.15093	0.18073	0.12715	0.17293	0.09271	0.11683	0.19988	0.12852	4	1	1	1	4
6_4	0.28006	0.13583	0.17566	0.21111	0.17507	0.17891	0.059246	0.16245	0.11609	0.25928	0.13059	0.11686	4	1	1	1	4
6_5	0.15185	0.21687	0.12221	0.47058	0.31752	0.14613	0.10109	0.15256	0.13289	0.12916	0.27601	0.10472	4	1	1	1	4
6_6													4	1	1	1	4
6_7	0.13774	0.12515	0.17482	0.22021	0.13675	0.15292	0.034245	0.12334	0.12217	0.13508	0.20517	0.13563	4	1	1	1	4
6_8	0.11743	0.070117	0.081721	0.10366	0.1248	0.18224	0.075516	0.076209	0.1081	0.047858	0.13348	0.075416	4	1	1	1	4
6_9	0.24208	0.23138	0.21484	0.22033	0.25714	0.1514	0.075567	0.20284	0.14742	0.14727	0.16357	0.12999	4	1	1	1	4
6_10	0.20901	0.24387	0.12033	0.28068	0.16484	0.24161	0.1462	0.066169	0.13247	0.16557	0.16256	0.05679	4	1	1	1	4
7_1	0.14536	0.18179	0.26306	0.12191	0.13976	0.14421	0.27792	0.20701	0.14536	0.061083	0.16378	0.10688	4	1	1	1	4
7_2	0.10943	0.21525	0.093125	0.19385	0.25499	0.16983	0.081158	0.16781	0.13681	0.2378	0.25534	0.16616	4	1	1	1	4
7_3	0.18193	0.12984	0.11193	0.32636	0.29515	0.065304	0.20325	0.17456	0.1458	0.021145	0.036795	0.11692	4	1	1	1	4
7_4	0.18907	0.22826	0.18149	0.2619	0.14962	0.12139	0.038746	0.22908	0.17881	0.14982	0.16654	0.21049	4	1	1	1	4
7_5	0.024571	0.037866	0.16983	0.25266	0.18964	0.13643	0.063893	0.082564	0.18834	0.07008	0.15096	0.15893	4	1	1	1	4
7_6	0.090317	0.069497	0.12056	0.024984	0.063013	0.1191	0.090735	0.22779	0.1076	0.24124	0.12614	0.13807	4	1	1	1	4
7_7													4	1	1	1	4
7_8	0.033327	0.036154	0.14333	0.19112	0.13669	0.14187	0.033032	0.061706	0.089928	0.049551	0.14907	0.08746	4	1	1	1	4
7_9	0.33174	0.32727	0.23694	0.10622	0.12788	0.16119	0.21259	0.21245	0.13454	0.23106	0.12806	0.12779	4	1	1	1	4
7_10	0.028483	0.14681	0.1851	0.36391	0.21351	0.12726	0.17412	0.10533	0.17051	0.22931	0.14179	0.12181	4	1	1	1	4
8_1	0.22609	0.14359	0.14466	0.23813	0.17497	0.10184	0.052109	0.099818	0.071772	0.096696	0.14211	0.10847	4	1	1	1	4
8_2	0.071635	0.10032	0.12796	0.13391	0.14354	0.18812	0.11441	0.12558	0.12922	0.20578	0.22414	0.17206	4	1	1	1	4
8_3	0.038897	0.10268	0.1356	0.079833	0.13767	0.13494	0.13627	0.062133	0.11185	0.28737	0.19677	0.11702	4	1	1	1	4
8_4	0.14185	0.15198	0.15252	0.2461	0.16303	0.12493	0.09791	0.19553	0.14171	0.3239	0.34233	0.11292	4	1	1	1	4
8_5	0.12984	0.16145	0.082449	0.12607	0.14221	0.12704	0.34588	0.13134	0.10976	0.39175	0.15857	0.1193	4	1	1	1	4
8_6	0.055356	0.10681	0.1182	0.1918	0.11441	0.15385	0.062399	0.10497	0.12379	0.35277	0.26547	0.18547	4	1	1	1	4
8_7	0.16217	0.14389	0.15591	0.12176	0.16511	0.086203	0.15455	0.081635	0.071275	0.081886	0.096347	0.17942	4	1	1	1	4
8_8													4	1	1	1	4
8_9	0.28444	0.3016	0.14635	0.14561	0.086572	0.17396	0.044854	0.064502	0.10418	0.22981	0.12627	0.11974	4	1	1	1	4
8_10	0.15012	0.32264	0.098613	0.07395	0.18206	0.16611	0.21004	0.099661	0.11323	0.21829	0.085445	0.13253	4	1	1	1	4
9_1	0.35801	0.34954	0.2017	0.38867	0.19951	0.1996	0.17254	0.19633	0.13319	0.15774	0.15143	0.12507	4	1	1	1	4
9_2	0.11682	0.22388	0.11836	0.15031	0.27444	0.13713	0.13495	0.13457	0.14554	0.15518	0.033625	0.11277	4	1	1	1	4
9_3	0.47938	0.28752	0.14807	0.19268	0.21376	0.11905	0.16876	0.19188	0.1407	0.29887	0.14942	0.17867	4	1	1	1	4
9_4	0.068738	0.24681	0.24159	0.12303	0.26486	0.12348	0.20211	0.21253	0.13659	0.14709	0.10799	0.10178	4	1	1	1	4
9_5	0.21958	0.19383	0.24294	0.19931	0.1574	0.16334	0.19261	0.16033	0.16969	0.21401	0.14223	0.16306	4	1	1	1	4
9_6	0.011321	0.012342	0.13517	0.16249	0.14437	0.060403	0.10362	0.15239	0.15407	0.35497	0.21487	0.16519	4	1	1	1	4
9_7	0.11101	0.2239	0.26632	0.015274	0.1477	0.17597	0.11394	0.26434	0.16366	0.31315	0.074415	0.10903	4	1	1	1	4
9_8	0.11671	0.12108	0.1011	0.12344	0.17697	0.10866	0.12393	0.18004	0.14948	0.45464	0.22141	0.12019	4	1	1	1	4
9_9													4	1	1	1	4
9_10	0.16672	0.29632	0.19232	0.24351	0.31801	0.16497	0.10269	0.2	0.20405	0.29329	0.14333	0.10924	4	1	1	1	4
10_1	0.15467	0.14382	0.18846	0.10869	0.11468	0.1175	0.10606	0.20324	0.16542	0.22944	0.096758	0.16458	4	1	1	1	4
10_2	0.07016	0.12291	0.12328	0.034916	0.10664	0.11921	0.055878	0.083301	0.10689	0.19876	0.229	0.1355	4	1	1	1	4
10_3	0.042495	0.08273	0.16832	0.13202	0.19157	0.18724	0.22476	0.14012	0.11653	0.088271	0.065079	0.16771	4	1	1	1	4
10_4	0.28439	0.22757	0.20934	0.062021	0.064785	0.12708	0.48444	0.27853	0.20724	0.11438	0.0844	0.10755	4	1	1	1	4
10_5	0.057587	0.14136	0.14136	0.10491	0.2266	0.09056	0.17021	0.16468	0.14182	0.17413	0.055013	0.14011	4	1	1	1	4
10_6	0.014867	0.060701	0.11522	0.20066	0.18246	0.15625	0.20393	0.22574	0.13529	0.068578	0.060511	0.12171	4	1	1	1	4
10_7	0.12788	0.17472	0.23914	0.38353	0.28613	0.25521	0.18666	0.24124	0.18283	0.044814	0.061278	0.10747	4	1	1	1	4
10_8	0.032361	0.021817	0.19453	0.086523	0.090355	0.10929	0.13111	0.14136	0.16214	0.17111	0.15055	0.12157	4	1	1	1	4
10_9	0.058021	0.17436	0.21785	0.24319	0.14929	0.23624	0.029815	0.11777	0.20932	0.098016	0.13448	0.13496	4	1	1	1	4
10_10													4	1	1	1	4
1_1													5	1	1	1	2
1_2	0.1468	0.15913	0.15862	0.020297	0.043907	0.087508	0.12519	0.11078	0.075972	0.016969	0.12028	0.069089	5	1	1	1	2
1_3	0.044817	0.11783	0.1837	0.20972	0.16349	0.14728	0.019832	0.10944	0.20893	0.12148	0.15496	0.093822	5	1	1	1	2
1_4	0.060848	0.096456	0.21217	0.14542	0.10738	0.15381	0.051279	0.077138	0.21755	0.13749	0.15544	0.15712	5	1	1	1	2
1_5	0.22743	0.16069	0.17349	0.1254	0.14412	0.1301	0.061395	0.208	0.13531	0.057249	0.071806	0.15776	5	1	1	1	2
1_6	0.14297	0.06858	0.15454	0.056355	0.14737	0.14759	0.18025	0.15563	0.11638	0.25714	0.12662	0.12339	5	1	1	1	2
1_7	0.2241	0.16886	0.13532	0.28216	0.13557	0.13446	0.36024	0.31653	0.19001	0.13416	0.1075	0.17728	5	1	1	1	2
1_8	0.048458	0.12537	0.17182	0.10617	0.076954	0.11097	0.095841	0.13116	0.12825	0.17496	0.13828	0.17923	5	1	1	1	2
1_9	0.23712	0.12871	0.13767	0.19422	0.13069	0.21634	0.34017	0.19585	0.14543	0.1255	0.10537	0.17154	5	1	1	1	2
1_10	0.17356	0.11662	0.10419	0.10365	0.076506	0.12106	0.026816	0.10728	0.12422	0.12239	0.090183	0.12821	5	1	1	1	2
2_1	0.071327	0.12208	0.11797	0.053866	0.21774	0.14738	0.04062	0.17182	0.13404	0.057176	0.24658	0.13547	5	1	1	1	2
2_2													5	1	1	1	2
2_3	0.10916	0.12231	0.13366	0.17299	0.069777	0.21137	0.073175	0.10549	0.16472	0.1067	0.11356	0.14067	5	1	1	1	2
2_4	0.17755	0.14331	0.097922	0.14228	0.15885	0.1364	0.06901	0.067334	0.15729	0.45604	0.25384	0.090088	5	1	1	1	2
2_5	0.20926	0.22674	0.17733	0.17217	0.18916	0.16302	0.072646	0.11991	0.15455	0.39279	0.21746	0.11837	5	1	1	1	2
2_6	0.12228	0.092425	0.13389	0.32583	0.25329	0.1985	0.18194	0.33177	0.1386	0.25765	0.16237	0.11292	5	1	1	1	2
2_7	0.10388	0.089132	0.21325	0.1744	0.26929	0.085123	0.17965	0.17856	0.14763	0.35536	0.17823	0.10876	5	1	1	1	2
2_8	0.017451	0.10131	0.17827	0.11012	0.065607	0.17951	0.020555	0.10571	0.20228	0.46779	0.27831	0.1285	5	1	1	1	2
2_9	0.25176	0.16852	0.15946	0.2014	0.11084	0.13085	0.22086	0.27705	0.17085	0.079724	0.14667	0.086847	5	1	1	1	2
2_10	0.046475	0.12635	0.1675	0.34306	0.31842	0.15807	0.19009	0.23004	0.18069	0.12211	0.089039	0.1396	5	1	1	1	2
3_1	0.19444	0.22097	0.14767	0.14104	0.16317	0.16566	0.29665	0.17301	0.13097	0.51568	0.31141	0.14692	5	1	1	1	2
3_2	0.34649	0.2072	0.079867	0.26798	0.14689	0.14019	0.24744	0.22129	0.14367	0.49105	0.25573	0.14218	5	1	1	1	2
3_3													5	1	1	1	2
3_4	0.21092	0.17418	0.092916	0.13843	0.24374	0.17095	0.35842	0.28474	0.21725	0.10895	0.22313	0.14383	5	1	1	1	2
3_5	0.022862	0.06224	0.12496	0.10169	0.18065	0.18801	0.2124	0.21155	0.13914	0.11626	0.072341	0.11573	5	1	1	1	2
3_6	0.22186	0.16368	0.11431	0.20539	0.08572	0.19485	0.18595	0.15683	0.20117	0.19752	0.21028	0.096012	5	1	1	1	2
3_7	0.32205	0.20211	0.15926	0.075655	0.1142	0.15841	0.053039	0.042656	0.1882	0.30734	0.13723	0.10902	5	1	1	1	2
3_8	0.19771	0.23097	0.17002	0.10652	0.038292	0.15069	0.46517	0.20177	0.14258	0.16218	0.27248	0.10559	5	1	1	1	2
3_9	0.56654	0.29315	0.23439	0.080951	0.046308	0.17934	0.080948	0.16038	0.17949	0.27184	0.12681	0.11895	5	1	1	1	2
3_10	0.095044	0.20442	0.13939	0.25795	0.14147	0.14953	0.07696	0.13682	0.15782	0.37665	0.2146	0.14542	5	1	1	1	2
4_1	0.18607	0.26487	0.13004	0.091069	0.13704	0.16783	0.14792	0.19839	0.12668	0.061982	0.082291	0.099188	5	1	1	1	2
4_2	0.28326	0.20541	0.15987	0.12991	0.093254	0.08976	0.25469	0.26678	0.14828	0.19877	0.085127	0.17455	5	1	1	1	2
4_3	0.22131	0.21778	0.18676	0.22992	0.33074	0.10202	0.37208	0.44613	0.2026	0.10602	0.10979	0.071114	5	1	1	1	2
4_4													5	1	1	1	2
4_5	0.029118	0.12706	0.24381	0.094983	0.19217	0.12337	0.074045	0.16675	0.13631	0.26541	0.15921	0.13505	5	1	1	1	2
4_6	0.21998	0.21313	0.14969	0.1897	0.12232	0.11548	0.12701	0.18348	0.11266	0.21684	0.15156	0.13753	5	1	1	1	2
4_7	0.21951	0.11322	0.17055	0.10788	0.17147	0.14047	0.11718	0.2347	0.1309	0.075671	0.16595	0.18157	5	1	1	1	2
4_8	0.027455	0.057433	0.12785	0.20593	0.088	0.17389	0.08972	0.061719	0.13114	0.2975	0.33316	0.13985	5	1	1	1	2
4_9	0.16967	0.10367	0.11946	0.066475	0.14916	0.10162	0.25026	0.11912	0.15439	0.14347	0.24644	0.065155	5	1	1	1	2
4_10	0.17714	0.12072	0.21246	0.098929	0.095638	0.20479	0.10748	0.089814	0.12886	0.21221	0.242	0.11936	5	1	1	1	2
5_1	0.44147	0.35431	0.15285	0.1392	0.22571	0.17237	0.20558	0.30759	0.13571	0.39321	0.22505	0.099534	5	1	1	1	2
5_2	0.051396	0.086312	0.10331	0.23852	0.19571	0.083089	0.22881	0.24986	0.13031	0.45932	0.1734	0.050944	5	1	1	1	2
5_3	0.19417	0.14229	0.12819	0.14672	0.35144	0.23699	0.22545	0.29135	0.16545	0.14248	0.20556	0.12783	5	1	1	1	2
5_4	0.10645	0.11788	0.11952	0.09896	0.087315	0.075195	0.029618	0.030709	0.091289	0.13854	0.11248	0.15454	5	1	1	1	2
5_5													5	1	1	1	2
5_6	0.18798	0.13574	0.11499	0.11952	0.15514	0.10007	0.25569	0.2075	0.16508	0.47209	0.21986	0.13335	5	1	1	1	2
5_7	0.090139	0.083137	0.11813	0.12538	0.17461	0.17615	0.18437	0.15756	0.16925	0.31812	0.10677	0.089653	5	1	1	1	2
5_8	0.068956	0.12192	0.13671	0.34049	0.18365	0.074945	0.25694	0.1298	0.15677	0.40652	0.13215	0.13589	5	1	1	1	2
5_9	0.023428	0.036146	0.15432	0.17292	0.21071	0.14541	0.12969	0.11901	0.1544	0.58763	0.23358	0.12347	5	1	1	1	2
5_10	0.15725	0.16717	0.1101	0.12661	0.16549	0.20612	0.084201	0.085441	0.079066	0.3731	0.18619	0.11808	5	1	1	1	2
6_1	0.18184	0.14571	0.12961	0.12523	0.22586	0.097048	0.14398	0.23053	0.070644	0.24321	0.37993	0.13521	5	1	1	1	2
6_2	0.20566	0.29607	0.1433	0.14034	0.30513	0.16414	0.053182	0.19828	0.099903	0.17292	0.17517	0.085433	5	1	1	1	2
6_3	0.099877	0.12422	0.17007	0.20016	0.11533	0.14012	0.12027	0.085272	0.10081	0.50083	0.11251	0.14985	5	1	1	1	2
6_4	0.19472	0.21914	0.13523	0.1028	0.10594	0.10044	0.12401	0.079165	0.10707	0.21069	0.07982	0.18031	5	1	1	1	2
6_5	0.044568	0.083742	0.11286	0.039357	0.093226	0.15978	0.18627	0.12627	0.14852	0.15254	0.097353	0.095381	5	1	1	1	2
6_6													5	1	1	1	2
6_7	0.064175	0.041	0.10664	0.082494	0.082404	0.1019	0.047166	0.08885	0.097136	0.17343	0.097753	0.10335	5	1	1	1	2
6_8	0.08445	0.065433	0.13623	0.22414	0.29596	0.20732	0.10563	0.32212	0.1587	0.2409	0.10901	0.14706	5	1	1	1	2
6_9	0.028621	0.018354	0.090962	0.18637	0.15778	0.11168	0.17888	0.24134	0.12085	0.33624	0.19342	0.19234	5	1	1	1	2
6_10	0.036622	0.029251	0.14406	0.29456	0.43235	0.21086	0.20177	0.31329	0.108	0.095945	0.17725	0.19801	5	1	1	1	2
7_1	0.050888	0.10365	0.07656	0.094181	0.14808	0.13922	0.29452	0.081515	0.18563	0.48153	0.17405	0.15351	5	1	1	1	2
7_2	0.15262	0.13506	0.06791	0.12784	0.15872	0.19422	0.11692	0.14309	0.19869	0.16897	0.11102	0.1429	5	1	1	1	2
7_3	0.043152	0.05623	0.10235	0.33159	0.17287	0.16119	0.13306	0.13576	0.14935	0.045605	0.10773	0.18109	5	1	1	1	2
7_4	0.13405	0.05347	0.17744	0.37739	0.20551	0.13986	0.23299	0.14683	0.12166	0.38199	0.33591	0.12599	5	1	1	1	2
7_5	0.11095	0.091314	0.16061	0.11623	0.22017	0.17991	0.075487	0.25714	0.2485	0.17983	0.11591	0.15101	5	1	1	1	2
7_6	0.25775	0.17787	0.076559	0.16146	0.32462	0.11339	0.25151	0.25554	0.14492	0.35622	0.24474	0.17914	5	1	1	1	2
7_7													5	1	1	1	2
7_8	0.037801	0.024315	0.16584	0.58779	0.24775	0.14246	0.15003	0.085695	0.12482	0.31279	0.12717	0.10007	5	1	1	1	2
7_9	0.12381	0.069414	0.10682	0.16744	0.50601	0.13876	0.16051	0.35507	0.18545	0.22591	0.15552	0.17217	5	1	1	1	2
7_10	0.12795	0.071553	0.14593	0.21194	0.25507	0.17837	0.17433	0.13294	0.13892	0.34155	0.2798	0.14489	5	1	1	1	2
8_1	0.22785	0.11866	0.10564	0.15041	0.13163	0.091528	0.15161	0.25649	0.12458	0.086866	0.22577	0.16437	5	1	1	1	2
8_2	0.31376	0.13683	0.11773	0.028544	0.14981	0.16885	0.071993	0.18356	0.11244	0.094262	0.13072	0.18091	5	1	1	1	2
8_3	0.31185	0.18282	0.14805	0.043522	0.081541	0.10202	0.31204	0.2989	0.19032	0.074402	0.16236	0.09149	5	1	1	1	2
8_4	0.25785	0.17401	0.17174	0.21429	0.26122	0.13695	0.59133	0.4152	0.13889	0.15452	0.093049	0.13648	5	1	1	1	2
8_5	0.33744	0.27469	0.12516	0.099948	0.14632	0.15221	0.21818	0.2298	0.14464	0.30443	0.22329	0.15253	5	1	1	1	2
8_6	0.06784	0.10847	0.1264	0.11827	0.14672	0.11376	0.10366	0.10676	0.10986	0.1266	0.094788	0.14689	5	1	1	1	2
8_7	0.039505	0.058957	0.08662	0.16598	0.12395	0.098925	0.091264	0.14128	0.13836	0.21419	0.29488	0.18125	5	1	1	1	2
8_8													5	1	1	1	2
8_9	0.25356	0.13759	0.15407	0.18595	0.18869	0.19005	0.094252	0.095089	0.16256	0.17502	0.17207	0.15446	5	1	1	1	2
8_10	0.026213	0.052402	0.11136	0.15042	0.19015	0.12383	0.08408	0.16167	0.1261	0.12856	0.13244	0.16457	5	1	1	1	2
9_1	0.1222	0.17535	0.21208	0.11461	0.17688	0.074824	0.15348	0.15061	0.16187	0.068281	0.23759	0.12049	5	1	1	1	2
9_2	0.023213	0.043433	0.14543	0.18399	0.087186	0.089241	0.40534	0.16462	0.17239	0.29177	0.11809	0.15046	5	1	1	1	2
9_3	0.28695	0.17855	0.30495	0.1301	0.16042	0.19125	0.18116	0.13614	0.17097	0.14896	0.26923	0.13642	5	1	1	1	2
9_4	0.11543	0.07297	0.1622	0.14331	0.10232	0.14004	0.17962	0.070118	0.12016	0.24465	0.21089	0.14798	5	1	1	1	2
9_5	0.026507	0.16609	0.23331	0.29542	0.17498	0.13779	0.11375	0.097042	0.15215	0.15539	0.17691	0.14578	5	1	1	1	2
9_6	0.10568	0.12432	0.14379	0.23236	0.1933	0.065808	0.078317	0.15444	0.065601	0.053348	0.13121	0.13436	5	1	1	1	2
9_7	0.031817	0.069311	0.18293	0.25076	0.15371	0.21576	0.21019	0.16583	0.11962	0.075304	0.15968	0.14229	5	1	1	1	2
9_8	0.12954	0.081729	0.19678	0.20166	0.23511	0.15112	0.079085	0.090836	0.14868	0.18055	0.15388	0.13987	5	1	1	1	2
9_9													5	1	1	1	2
9_10	0.35229	0.24107	0.17978	0.28202	0.10663	0.11486	0.35979	0.30388	0.20912	0.11808	0.10806	0.16866	5	1	1	1	2
10_1	0.090084	0.091222	0.15906	0.28905	0.26865	0.15899	0.058177	0.13711	0.079201	0.18096	0.18829	0.16364	5	1	1	1	2
10_2	0.0071382	0.029402	0.11541	0.099722	0.20301	0.097086	0.10956	0.14709	0.11508	0.35141	0.24644	0.22307	5	1	1	1	2
10_3	0.34869	0.26911	0.1641	0.24042	0.17693	0.16338	0.040348	0.080128	0.17743	0.14909	0.19571	0.16336	5	1	1	1	2
10_4	0.056607	0.09489	0.17375	0.16118	0.16512	0.15718	0.060529	0.048074	0.11893	0.37692	0.18077	0.13103	5	1	1	1	2
10_5	0.22515	0.14456	0.12379	0.051704	0.14419	0.13138	0.085777	0.08337	0.10654	0.10651	0.14588	0.15545	5	1	1	1	2
10_6	0.20556	0.18177	0.13421	0.28297	0.22674	0.12845	0.084619	0.089631	0.11591	0.11208	0.21138	0.15782	5	1	1	1	2
10_7	0.19263	0.16252	0.12891	0.071232	0.062651	0.11117	0.09353	0.19111	0.11569	0.26271	0.11622	0.081446	5	1	1	1	2
10_8	0.32466	0.14437	0.17402	0.11659	0.13375	0.1317	0.21444	0.094263	0.1462	0.079818	0.19966	0.15528	5	1	1	1	2
10_9	0.13614	0.1093	0.17382	0.16362	0.13301	0.10244	0.097736	0.27234	0.10043	0.27556	0.24678	0.13259	5	1	1	1	2
10_10													5	1	1	1	2
1_1													1	1	1	2	1
1_2	0.13237	0.05088	0.10328	0.067201	0.18934	0.08368	0.1067	0.19924	0.11681	0.23222	0.17825	0.12089	1	1	1	2	1
1_3	0.16909	0.14872	0.14192	0.076564	0.031561	0.067573	0.12481	0.10645	0.091018	0.35751	0.11236	0.053546	1	1	1	2	1
1_4	0.077001	0.074787	0.12096	0.26916	0.2977	0.079973	0.018121	0.019339	0.095366	0.11962	0.12069	0.1251	1	1	1	2	1
1_5	0.074188	0.19797	0.10937	0.044399	0.024923	0.062601	0.16946	0.10736	0.10912	0.10611	0.14358	0.072743	1	1	1	2	1
1_6	0.26838	0.70965	0.23235	0.11308	0.19264	0.081812	0.47618	0.19777	0.12223	0.13728	0.10241	0.085349	1	1	1	2	1
1_7	0.076321	0.027909	0.091305	0.081905	0.065684	0.099359	0.064817	0.061728	0.11176	0.074722	0.077544	0.10024	1	1	1	2	1
1_8	0.047422	0.089433	0.077673	0.12254	0.10994	0.09338	0.10116	0.082568	0.11848	0.1782	0.11723	0.11356	1	1	1	2	1
1_9	0.055285	0.13603	0.11502	0.2008	0.14188	0.10039	0.14379	0.060068	0.10965	0.22083	0.16579	0.14076	1	1	1	2	1
1_10	0.073464	0.08922	0.070803	0.076819	0.10042	0.068698	0.12141	0.082074	0.085015	0.041571	0.029055	0.093247	1	1	1	2	1
2_1	0.064753	0.15616	0.098032	0.10088	0.14273	0.08394	0.228	0.1839	0.076549	0.17627	0.14103	0.12569	1	1	1	2	1
2_2													1	1	1	2	1
2_3	0.031761	0.082924	0.074971	0.059989	0.10418	0.10641	0.037642	0.07417	0.10704	0.14588	0.11615	0.10727	1	1	1	2	1
2_4	0.12299	0.11627	0.13608	0.053974	0.091391	0.09785	0.11739	0.1542	0.14855	0.1761	0.16175	0.10648	1	1	1	2	1
2_5	0.086903	0.10053	0.1021	0.036833	0.15053	0.094668	0.0027833	0.046712	0.063368	0.18643	0.12538	0.10071	1	1	1	2	1
2_6	0.13703	0.13211	0.077077	0.047335	0.10816	0.090596	0.18622	0.1147	0.066811	0.14498	0.10364	0.083808	1	1	1	2	1
2_7	0.13786	0.10005	0.093756	0.22759	0.13549	0.13466	0.060858	0.06887	0.078804	0.049543	0.045398	0.095697	1	1	1	2	1
2_8	0.020375	0.10523	0.1212	0.05884	0.05463	0.10725	0.091438	0.068286	0.080178	0.11706	0.10381	0.099003	1	1	1	2	1
2_9	0.13457	0.12256	0.11331	0.064248	0.083667	0.089099	0.15649	0.11479	0.10803	0.036253	0.097305	0.07475	1	1	1	2	1
2_10	0.053761	0.074792	0.08218	0.098199	0.038345	0.10465	0.10502	0.10455	0.071817	0.043146	0.079266	0.08632	1	1	1	2	1
3_1	0.22165	0.074528	0.074856	0.11527	0.22492	0.088752	0.11007	0.21704	0.14382	0.3408	0.15696	0.11017	1	1	1	2	1
3_2	0.053582	0.096734	0.066073	0.15256	0.21832	0.11476	0.057381	0.17821	0.084549	0.13507	0.098821	0.11684	1	1	1	2	1
3_3													1	1	1	2	1
3_4	0.20261	0.16276	0.075626	0.052941	0.071388	0.092254	0.16211	0.076253	0.094484	0.1422	0.097826	0.063208	1	1	1	2	1
3_5	0.10684	0.046181	0.1071	0.15328	0.089345	0.096641	0.16068	0.11858	0.124	0.1618	0.21179	0.10703	1	1	1	2	1
3_6	0.19651	0.085748	0.07064	0.18558	0.14159	0.074285	0.19603	0.096344	0.097953	0.089811	0.18377	0.092283	1	1	1	2	1
3_7	0.040217	0.049249	0.075067	0.032878	0.015832	0.080833	0.023111	0.085943	0.077604	0.10167	0.15955	0.10374	1	1	1	2	1
3_8	0.06915	0.071271	0.073216	0.077236	0.14233	0.095571	0.24742	0.20751	0.13999	0.11378	0.16076	0.073711	1	1	1	2	1
3_9	0.23988	0.18006	0.10902	0.1031	0.062899	0.070535	0.12014	0.11216	0.096056	0.21268	0.15221	0.10966	1	1	1	2	1
3_10	0.071896	0.084912	0.082129	0.021136	0.028718	0.073073	0.13968	0.12714	0.086987	0.22597	0.1028	0.060826	1	1	1	2	1
4_1	0.033212	0.029732	0.057863	0.066219	0.081151	0.089785	0.095739	0.18549	0.14251	0.049792	0.039146	0.066803	1	1	1	2	1
4_2	0.050687	0.14646	0.091668	0.053268	0.14649	0.088284	0.27711	0.20824	0.12121	0.25642	0.049515	0.12955	1	1	1	2	1
4_3	0.24227	0.12702	0.10388	0.10907	0.14184	0.060709	0.10557	0.047326	0.094765	0.19635	0.15533	0.13767	1	1	1	2	1
4_4													1	1	1	2	1
4_5	0.10149	0.11034	0.060271	0.10678	0.20606	0.093997	0.203	0.32746	0.092673	0.20507	0.15111	0.079371	1	1	1	2	1
4_6	0.10048	0.12248	0.059795	0.096689	0.13223	0.10935	0.20475	0.10796	0.0589	0.23836	0.12309	0.099915	1	1	1	2	1
4_7	0.065654	0.083365	0.11181	0.092081	0.066407	0.070234	0.14559	0.19478	0.095082	0.20639	0.077757	0.079078	1	1	1	2	1
4_8	0.10645	0.1046	0.096994	0.21135	0.21462	0.087505	0.072501	0.30365	0.12455	0.090712	0.18708	0.1033	1	1	1	2	1
4_9	0.054138	0.085685	0.05063	0.050872	0.15862	0.068708	0.052618	0.17718	0.059434	0.26965	0.097761	0.065997	1	1	1	2	1
4_10	0.23768	0.16802	0.067167	0.075005	0.1198	0.058787	0.19785	0.18942	0.070825	0.048757	0.096114	0.096739	1	1	1	2	1
5_1	0.13658	0.14898	0.090558	0.11526	0.099807	0.10674	0.089871	0.082458	0.050002	0.072523	0.057471	0.073094	1	1	1	2	1
5_2	0.2072	0.23377	0.11551	0.24083	0.14376	0.13699	0.15982	0.10282	0.075809	0.25236	0.094507	0.1159	1	1	1	2	1
5_3	0.18426	0.10639	0.098579	0.16444	0.22476	0.098989	0.11079	0.16539	0.094656	0.15511	0.17757	0.096641	1	1	1	2	1
5_4	0.16798	0.14087	0.10339	0.1119	0.10544	0.088333	0.19467	0.07294	0.069003	0.19147	0.052308	0.077309	1	1	1	2	1
5_5													1	1	1	2	1
5_6	0.034922	0.049252	0.12671	0.14107	0.17421	0.10525	0.10392	0.12353	0.0902	0.080894	0.070342	0.10646	1	1	1	2	1
5_7	0.098884	0.17062	0.10039	0.081575	0.18575	0.10878	0.041024	0.099442	0.071262	0.061638	0.1316	0.091108	1	1	1	2	1
5_8	0.1089	0.10803	0.078588	0.0080653	0.14482	0.11043	0.074806	0.078657	0.082934	0.22128	0.20577	0.093755	1	1	1	2	1
5_9	0.047367	0.10401	0.12689	0.12523	0.20672	0.12004	0.083333	0.15149	0.091397	0.2044	0.14737	0.096299	1	1	1	2	1
5_10	0.33877	0.20979	0.074858	0.12823	0.15158	0.10502	0.03865	0.072151	0.070879	0.04342	0.035294	0.07981	1	1	1	2	1
6_1	0.2434	0.29507	0.12169	0.02783	0.12409	0.075364	0.091468	0.12461	0.071671	0.10808	0.17172	0.08907	1	1	1	2	1
6_2	0.2981	0.079253	0.084497	0.069574	0.103	0.11325	0.062191	0.089968	0.082618	0.13831	0.023991	0.070407	1	1	1	2	1
6_3	0.057993	0.077393	0.05514	0.092973	0.04901	0.061124	0.1373	0.081296	0.11247	0.10885	0.081341	0.10622	1	1	1	2	1
6_4	0.1289	0.17507	0.081629	0.036882	0.12682	0.10112	0.1258	0.13336	0.10681	0.1651	0.038046	0.083684	1	1	1	2	1
6_5	0.29189	0.12349	0.10701	0.38111	0.16905	0.092883	0.16703	0.13731	0.11761	0.18244	0.082575	0.10291	1	1	1	2	1
6_6													1	1	1	2	1
6_7	0.13294	0.093927	0.098686	0.17186	0.1437	0.098355	0.097628	0.14574	0.096712	0.19952	0.20991	0.12545	1	1	1	2	1
6_8	0.14077	0.13685	0.11455	0.25762	0.17981	0.13502	0.22312	0.13479	0.10369	0.39757	0.22271	0.086847	1	1	1	2	1
6_9	0.038932	0.11769	0.087083	0.065176	0.10992	0.085525	0.16397	0.16883	0.048116	0.088963	0.12743	0.10735	1	1	1	2	1
6_10	0.1088	0.06565	0.099192	0.057706	0.07937	0.096228	0.27649	0.16108	0.088375	0.12491	0.13558	0.089453	1	1	1	2	1
7_1	0.055373	0.047228	0.056117	0.045909	0.10393	0.0861	0.12397	0.099639	0.1052	0.053288	0.080967	0.097471	1	1	1	2	1
7_2	0.15364	0.10849	0.11465	0.14002	0.095311	0.063665	0.099674	0.064063	0.093263	0.11349	0.029877	0.074201	1	1	1	2	1
7_3	0.13373	0.063911	0.12167	0.062072	0.092989	0.061287	0.1078	0.069703	0.058266	0.21437	0.11638	0.061226	1	1	1	2	1
7_4	0.094718	0.089935	0.12643	0.026005	0.11853	0.060044	0.11386	0.10493	0.07657	0.18845	0.13053	0.068406	1	1	1	2	1
7_5	0.066662	0.070444	0.095	0.032635	0.2093	0.10268	0.15981	0.17992	0.065496	0.081	0.072681	0.080868	1	1	1	2	1
7_6	0.10805	0.073141	0.094501	0.11409	0.056509	0.13866	0.055792	0.17117	0.068243	0.13835	0.0804	0.072226	1	1	1	2	1
7_7													1	1	1	2	1
7_8	0.05023	0.12312	0.1105	0.095315	0.19698	0.12605	0.12086	0.24278	0.10547	0.3174	0.1499	0.080713	1	1	1	2	1
7_9	0.086839	0.16303	0.093907	0.07694	0.12619	0.062778	0.19631	0.096268	0.071612	0.18994	0.085122	0.065731	1	1	1	2	1
7_10	0.049564	0.035874	0.10653	0.25093	0.13077	0.093291	0.20149	0.19814	0.086455	0.068358	0.10029	0.098375	1	1	1	2	1
8_1	0.28748	0.090776	0.095937	0.034869	0.086817	0.11536	0.13614	0.076874	0.066936	0.16832	0.14994	0.088178	1	1	1	2	1
8_2	0.079562	0.087392	0.09662	0.11914	0.21821	0.095499	0.10971	0.17416	0.096537	0.17179	0.046652	0.093614	1	1	1	2	1
8_3	0.047543	0.048637	0.10301	0.03679	0.10985	0.090876	0.10597	0.1147	0.082398	0.1897	0.11361	0.10717	1	1	1	2	1
8_4	0.15644	0.13433	0.15421	0.068502	0.19052	0.092373	0.13726	0.20926	0.1409	0.16933	0.13125	0.13599	1	1	1	2	1
8_5	0.10065	0.10575	0.11974	0.074099	0.11376	0.088965	0.16423	0.12429	0.11765	0.19318	0.1018	0.057664	1	1	1	2	1
8_6	0.035842	0.10101	0.080481	0.076208	0.16567	0.10495	0.16051	0.13054	0.075415	0.11445	0.093931	0.062617	1	1	1	2	1
8_7	0.22703	0.08788	0.080305	0.14354	0.10805	0.039375	0.046929	0.070972	0.051913	0.19753	0.1282	0.10224	1	1	1	2	1
8_8													1	1	1	2	1
8_9	0.26462	0.15979	0.1425	0.13702	0.17411	0.099796	0.18182	0.097201	0.07914	0.15767	0.072276	0.10368	1	1	1	2	1
8_10	0.28635	0.24608	0.19318	0.082412	0.14849	0.11503	0.091969	0.067904	0.086426	0.10158	0.025975	0.059369	1	1	1	2	1
9_1	0.051566	0.030147	0.049603	0.019996	0.095786	0.091158	0.049676	0.089788	0.10999	0.17701	0.1428	0.089196	1	1	1	2	1
9_2	0.12963	0.054868	0.10456	0.088297	0.097092	0.080038	0.12887	0.058813	0.088674	0.13745	0.14618	0.11776	1	1	1	2	1
9_3	0.20608	0.14359	0.099801	0.14767	0.13304	0.066014	0.16365	0.11842	0.096721	0.090052	0.12334	0.10087	1	1	1	2	1
9_4	0.10985	0.18446	0.084335	0.12428	0.11633	0.070238	0.098967	0.10268	0.12053	0.13769	0.11916	0.11738	1	1	1	2	1
9_5	0.022181	0.025457	0.13454	0.040533	0.1761	0.08586	0.081862	0.18145	0.087478	0.307	0.15266	0.095816	1	1	1	2	1
9_6	0.034221	0.036909	0.1208	0.11682	0.068303	0.068447	0.04215	0.18127	0.11937	0.27569	0.25541	0.097197	1	1	1	2	1
9_7	0.08883	0.089154	0.087561	0.069055	0.21002	0.080058	0.11046	0.10752	0.11104	0.17386	0.12036	0.070615	1	1	1	2	1
9_8	0.1028	0.10724	0.083494	0.15144	0.25639	0.059689	0.057952	0.27011	0.12285	0.077268	0.19701	0.084582	1	1	1	2	1
9_9													1	1	1	2	1
9_10	0.084692	0.090883	0.17334	0.033309	0.12906	0.091329	0.24607	0.13819	0.14699	0.07212	0.18868	0.060707	1	1	1	2	1
10_1	0.072617	0.063445	0.071256	0.098354	0.094753	0.10248	0.059936	0.10004	0.1133	0.094009	0.075529	0.070843	1	1	1	2	1
10_2	0.074121	0.1016	0.10889	0.14016	0.13273	0.13951	0.032343	0.10531	0.14302	0.13275	0.14582	0.053376	1	1	1	2	1
10_3	0.044046	0.06163	0.057871	0.046577	0.026194	0.07844	0.15526	0.10891	0.11398	0.13969	0.14122	0.070542	1	1	1	2	1
10_4	0.12607	0.20754	0.10134	0.22182	0.097248	0.1946	0.042146	0.12603	0.132	0.10577	0.075258	0.090927	1	1	1	2	1
10_5	0.30797	0.22501	0.10651	0.055865	0.068222	0.077532	0.085331	0.02747	0.10826	0.095907	0.086667	0.092869	1	1	1	2	1
10_6	0.22089	0.10188	0.10731	0.21098	0.15946	0.11807	0.13885	0.11837	0.13448	0.20443	0.10308	0.11506	1	1	1	2	1
10_7	0.02319	0.031897	0.091143	0.28022	0.23388	0.13854	0.094071	0.11058	0.098126	0.15608	0.11864	0.084138	1	1	1	2	1
10_8	0.31154	0.10733	0.14494	0.10477	0.14707	0.090807	0.071364	0.12261	0.11328	0.041057	0.12138	0.085192	1	1	1	2	1
10_9	0.021749	0.10038	0.074695	0.014965	0.044649	0.076828	0.03123	0.058997	0.098754	0.23309	0.056244	0.069952	1	1	1	2	1
10_10													1	1	1	2	1
1_1													2	1	1	2	5
1_2	0.2112	0.10648	0.11202	0.18121	0.12023	0.13218	0.08524	0.095976	0.08394	0.2961	0.17292	0.083321	2	1	1	2	5
1_3	0.13266	0.11156	0.063753	0.05565	0.12608	0.092223	0.091831	0.13245	0.09268	0.36342	0.11052	0.073344	2	1	1	2	5
1_4	0.26408	0.22686	0.11566	0.067006	0.1332	0.10083	0.13032	0.15285	0.115	0.099996	0.09714	0.091139	2	1	1	2	5
1_5	0.091965	0.098885	0.068135	0.067071	0.11896	0.10538	0.10622	0.11671	0.090362	0.098887	0.12982	0.10251	2	1	1	2	5
1_6	0.18052	0.068846	0.062686	0.12139	0.057722	0.10011	0.070367	0.057359	0.083483	0.16889	0.14248	0.075189	2	1	1	2	5
1_7	0.1858	0.20795	0.084645	0.0031436	0.018171	0.082518	0.08917	0.094985	0.12517	0.37119	0.12842	0.12199	2	1	1	2	5
1_8	0.089455	0.16324	0.11638	0.11707	0.13302	0.067973	0.091382	0.14795	0.091043	0.31708	0.17346	0.068689	2	1	1	2	5
1_9	0.060161	0.052411	0.06287	0.074382	0.061186	0.085679	0.1144	0.062049	0.095027	0.21038	0.24398	0.13573	2	1	1	2	5
1_10	0.064307	0.12929	0.10049	0.13239	0.11924	0.089562	0.2494	0.099932	0.11908	0.046079	0.11242	0.064106	2	1	1	2	5
2_1	0.11833	0.057932	0.075389	0.058471	0.1386	0.11371	0.088825	0.11387	0.089366	0.087041	0.12205	0.07438	2	1	1	2	5
2_2													2	1	1	2	5
2_3	0.27158	0.13245	0.10857	0.12949	0.11467	0.12445	0.10765	0.16066	0.087471	0.069951	0.042106	0.086723	2	1	1	2	5
2_4	0.12271	0.074266	0.095696	0.23764	0.094909	0.069916	0.13733	0.098409	0.082817	0.15288	0.12733	0.096946	2	1	1	2	5
2_5	0.052033	0.1282	0.097521	0.11061	0.10306	0.11946	0.027726	0.078349	0.09896	0.24491	0.10647	0.052032	2	1	1	2	5
2_6	0.067614	0.087604	0.099197	0.03157	0.13687	0.067582	0.085092	0.18537	0.076612	0.25519	0.086526	0.074596	2	1	1	2	5
2_7	0.10273	0.13271	0.12164	0.11519	0.098191	0.098287	0.1999	0.16492	0.10576	0.22541	0.15737	0.082175	2	1	1	2	5
2_8	0.070602	0.075181	0.087233	0.11734	0.12374	0.13386	0.072171	0.11756	0.087535	0.10995	0.12228	0.066441	2	1	1	2	5
2_9	0.020255	0.071593	0.084438	0.12164	0.1396	0.077675	0.028047	0.087318	0.11084	0.22896	0.13759	0.093287	2	1	1	2	5
2_10	0.15739	0.1275	0.13739	0.066427	0.13002	0.079343	0.17202	0.1566	0.099373	0.10707	0.10958	0.11482	2	1	1	2	5
3_1	0.041054	0.049993	0.042056	0.11776	0.094196	0.096181	0.099323	0.059044	0.11143	0.17948	0.096248	0.094415	2	1	1	2	5
3_2	0.23385	0.065983	0.10164	0.090565	0.090208	0.10716	0.089848	0.057932	0.099047	0.19739	0.069664	0.059713	2	1	1	2	5
3_3													2	1	1	2	5
3_4	0.16443	0.064882	0.097502	0.049012	0.13559	0.11194	0.15092	0.09737	0.11661	0.084494	0.12766	0.096104	2	1	1	2	5
3_5	0.10314	0.12297	0.061362	0.04815	0.078033	0.11201	0.10459	0.13722	0.12423	0.083061	0.098055	0.13226	2	1	1	2	5
3_6	0.03862	0.06326	0.076039	0.089705	0.10332	0.12076	0.10725	0.13129	0.1105	0.12208	0.11043	0.099974	2	1	1	2	5
3_7	0.037087	0.082082	0.089298	0.017575	0.070299	0.10481	0.044026	0.073995	0.10529	0.19658	0.086383	0.08229	2	1	1	2	5
3_8	0.037351	0.14833	0.08118	0.13843	0.14498	0.091719	0.067534	0.095366	0.099116	0.11947	0.08368	0.07884	2	1	1	2	5
3_9	0.094917	0.069296	0.077116	0.037932	0.040591	0.11967	0.084425	0.10856	0.063858	0.13115	0.14511	0.071729	2	1	1	2	5
3_10	0.021156	0.066598	0.071543	0.040332	0.10479	0.093679	0.037412	0.11105	0.092102	0.29133	0.06969	0.08454	2	1	1	2	5
4_1	0.086206	0.05563	0.06997	0.025738	0.11804	0.064161	0.10732	0.10399	0.071306	0.047119	0.13454	0.12577	2	1	1	2	5
4_2	0.070199	0.090424	0.081786	0.1476	0.17533	0.14462	0.19001	0.10383	0.093318	0.1636	0.11343	0.090588	2	1	1	2	5
4_3	0.1742	0.070525	0.08481	0.090232	0.07964	0.092538	0.1006	0.099476	0.094656	0.031347	0.15524	0.090999	2	1	1	2	5
4_4													2	1	1	2	5
4_5	0.10251	0.12752	0.086083	0.041217	0.14345	0.05558	0.035646	0.13006	0.10764	0.20948	0.17	0.067551	2	1	1	2	5
4_6	0.20997	0.12791	0.05884	0.036422	0.14292	0.0591	0.14417	0.18998	0.045864	0.16206	0.068221	0.048601	2	1	1	2	5
4_7	0.13366	0.085307	0.088148	0.09929	0.098875	0.076984	0.021568	0.042577	0.08235	0.16602	0.12314	0.097038	2	1	1	2	5
4_8	0.25074	0.093731	0.057663	0.049371	0.11185	0.12077	0.079651	0.073174	0.093506	0.046265	0.16385	0.087779	2	1	1	2	5
4_9	0.08394	0.12993	0.069311	0.050772	0.090782	0.10858	0.060841	0.10043	0.20739	0.090005	0.078685	0.060229	2	1	1	2	5
4_10	0.096055	0.0648	0.12777	0.075376	0.083323	0.09056	0.18496	0.082381	0.067497	0.20107	0.080742	0.090198	2	1	1	2	5
5_1	0.11576	0.17455	0.11841	0.066988	0.15208	0.10728	0.063274	0.18866	0.11151	0.026052	0.13152	0.1833	2	1	1	2	5
5_2	0.1615	0.068471	0.11341	0.11298	0.092943	0.082657	0.042124	0.071229	0.066137	0.088815	0.046994	0.075764	2	1	1	2	5
5_3	0.057269	0.092918	0.065076	0.095633	0.14797	0.047133	0.14983	0.13374	0.086048	0.15444	0.14328	0.10903	2	1	1	2	5
5_4	0.13514	0.12763	0.11915	0.12511	0.12424	0.094219	0.047475	0.092398	0.086972	0.19569	0.035121	0.049077	2	1	1	2	5
5_5													2	1	1	2	5
5_6	0.231	0.16189	0.12016	0.11815	0.097307	0.13316	0.09563	0.14192	0.11286	0.21938	0.0719	0.092811	2	1	1	2	5
5_7	0.03587	0.1015	0.064076	0.2328	0.18856	0.074207	0.13912	0.086255	0.082653	0.076221	0.075209	0.086264	2	1	1	2	5
5_8	0.077939	0.081202	0.13246	0.077367	0.063661	0.075954	0.080516	0.11384	0.082306	0.059728	0.077513	0.067739	2	1	1	2	5
5_9	0.13015	0.22333	0.090136	0.1465	0.23566	0.096299	0.10517	0.21183	0.07665	0.22995	0.090271	0.082236	2	1	1	2	5
5_10	0.17851	0.14898	0.093812	0.15664	0.15357	0.084928	0.069314	0.13737	0.050787	0.19659	0.25797	0.1098	2	1	1	2	5
6_1	0.096266	0.10244	0.12621	0.037212	0.16771	0.083096	0.069911	0.096206	0.096137	0.061484	0.23333	0.16765	2	1	1	2	5
6_2	0.15851	0.12115	0.072424	0.072186	0.14081	0.082048	0.085723	0.16902	0.085716	0.18033	0.10868	0.074689	2	1	1	2	5
6_3	0.058552	0.10272	0.10674	0.039917	0.10455	0.083129	0.1992	0.17761	0.09189	0.10575	0.038699	0.062608	2	1	1	2	5
6_4	0.27562	0.1258	0.11352	0.17664	0.14999	0.094927	0.12353	0.085913	0.10842	0.09407	0.16384	0.10029	2	1	1	2	5
6_5	0.27079	0.11438	0.10174	0.039654	0.06675	0.095984	0.1369	0.070761	0.064125	0.083169	0.061272	0.095843	2	1	1	2	5
6_6													2	1	1	2	5
6_7	0.028218	0.066548	0.082684	0.013024	0.11842	0.088597	0.18758	0.17205	0.12265	0.050304	0.046325	0.065968	2	1	1	2	5
6_8	0.036304	0.068663	0.078742	0.034063	0.054186	0.11367	0.011803	0.031947	0.065193	0.098183	0.13321	0.062291	2	1	1	2	5
6_9	0.25208	0.18939	0.11265	0.034424	0.041712	0.11979	0.1541	0.07845	0.052811	0.10591	0.1238	0.083827	2	1	1	2	5
6_10	0.043816	0.15671	0.10294	0.20642	0.11463	0.071278	0.25607	0.076923	0.084127	0.097638	0.14289	0.094651	2	1	1	2	5
7_1	0.15687	0.24465	0.14346	0.1933	0.10146	0.066209	0.069915	0.052554	0.10298	0.089487	0.10391	0.11362	2	1	1	2	5
7_2	0.10739	0.064454	0.08	0.06007	0.072406	0.1042	0.18929	0.17126	0.12745	0.056257	0.073388	0.070453	2	1	1	2	5
7_3	0.059484	0.019388	0.10287	0.13224	0.15967	0.084118	0.14436	0.19467	0.11697	0.10642	0.22444	0.094518	2	1	1	2	5
7_4	0.093274	0.061641	0.076617	0.16434	0.084218	0.11329	0.1354	0.20051	0.15173	0.18551	0.15031	0.11823	2	1	1	2	5
7_5	0.12821	0.1005	0.08502	0.05347	0.064235	0.06216	0.054691	0.083332	0.090509	0.22454	0.11657	0.12684	2	1	1	2	5
7_6	0.1322	0.12402	0.096157	0.12136	0.10443	0.093268	0.13855	0.092142	0.075545	0.16129	0.093213	0.095881	2	1	1	2	5
7_7													2	1	1	2	5
7_8	0.10135	0.10829	0.061333	0.26053	0.12027	0.068673	0.069547	0.08537	0.061111	0.10286	0.11414	0.077856	2	1	1	2	5
7_9	0.017942	0.075151	0.12961	0.15193	0.084228	0.070856	0.14373	0.11727	0.089686	0.20014	0.17729	0.10232	2	1	1	2	5
7_10	0.3184	0.37674	0.11057	0.046811	0.13765	0.12147	0.027764	0.20905	0.10793	0.047288	0.10295	0.084805	2	1	1	2	5
8_1	0.18711	0.12765	0.078309	0.064302	0.1586	0.10741	0.10853	0.1147	0.12306	0.10011	0.10407	0.065215	2	1	1	2	5
8_2	0.16015	0.053414	0.11693	0.16575	0.1069	0.087874	0.092617	0.071487	0.10171	0.32244	0.090838	0.088995	2	1	1	2	5
8_3	0.14988	0.077321	0.11953	0.07566	0.033998	0.10671	0.13924	0.13351	0.06885	0.20427	0.09235	0.14588	2	1	1	2	5
8_4	0.091598	0.06028	0.11688	0.25114	0.20535	0.088497	0.26151	0.22547	0.14287	0.24044	0.12659	0.090463	2	1	1	2	5
8_5	0.040219	0.088392	0.11447	0.057017	0.19762	0.10791	0.068489	0.16226	0.066258	0.13955	0.087647	0.13374	2	1	1	2	5
8_6	0.022078	0.04059	0.083503	0.2261	0.20132	0.11624	0.093088	0.17618	0.064948	0.091315	0.080357	0.13271	2	1	1	2	5
8_7	0.12966	0.053811	0.11688	0.10092	0.08784	0.07309	0.18637	0.12615	0.089623	0.15401	0.1226	0.085247	2	1	1	2	5
8_8													2	1	1	2	5
8_9	0.077441	0.095319	0.06464	0.32421	0.2093	0.083188	0.18523	0.1144	0.051285	0.10432	0.085678	0.10764	2	1	1	2	5
8_10	0.19977	0.080021	0.099681	0.19346	0.19196	0.092326	0.1263	0.12194	0.054743	0.13726	0.062695	0.086033	2	1	1	2	5
9_1	0.16547	0.14474	0.06353	0.017772	0.061923	0.10821	0.073725	0.13718	0.1044	0.080179	0.093192	0.034191	2	1	1	2	5
9_2	0.078323	0.042192	0.073952	0.20188	0.13625	0.091676	0.17541	0.17525	0.093012	0.068607	0.06968	0.080983	2	1	1	2	5
9_3	0.052054	0.035104	0.085836	0.14978	0.18773	0.092107	0.17521	0.15784	0.056358	0.088496	0.10172	0.12055	2	1	1	2	5
9_4	0.12681	0.062236	0.054499	0.17279	0.097696	0.1521	0.26421	0.16082	0.10639	0.14018	0.085975	0.099856	2	1	1	2	5
9_5	0.13859	0.26171	0.10914	0.092239	0.15928	0.10024	0.11558	0.1757	0.099115	0.13691	0.20364	0.10166	2	1	1	2	5
9_6	0.13016	0.066358	0.10852	0.15215	0.25724	0.091529	0.15442	0.19154	0.093222	0.14116	0.14894	0.12599	2	1	1	2	5
9_7	0.10171	0.14089	0.10648	0.18044	0.19676	0.098028	0.16882	0.14464	0.07394	0.20814	0.078891	0.10012	2	1	1	2	5
9_8	0.034263	0.020318	0.07399	0.14343	0.15713	0.10652	0.21396	0.098644	0.11177	0.1829	0.10208	0.082125	2	1	1	2	5
9_9													2	1	1	2	5
9_10	0.044922	0.062891	0.074879	0.18046	0.11318	0.066724	0.19208	0.08285	0.12314	0.092353	0.053039	0.089377	2	1	1	2	5
10_1	0.16195	0.19925	0.11423	0.084336	0.070604	0.091319	0.20612	0.14695	0.13911	0.1043	0.05926	0.074637	2	1	1	2	5
10_2	0.10993	0.06939	0.13133	0.044355	0.10145	0.12641	0.029632	0.18252	0.082185	0.2116	0.12754	0.034621	2	1	1	2	5
10_3	0.36755	0.075804	0.12402	0.015994	0.035389	0.086873	0.083939	0.10936	0.086901	0.18905	0.16201	0.095137	2	1	1	2	5
10_4	0.048187	0.085063	0.11024	0.1369	0.098106	0.099679	0.24326	0.07625	0.058941	0.15624	0.10348	0.083433	2	1	1	2	5
10_5	0.07519	0.11021	0.098046	0.13303	0.079076	0.090548	0.043363	0.13793	0.11063	0.11372	0.15957	0.090988	2	1	1	2	5
10_6	0.19328	0.085389	0.13286	0.11461	0.088949	0.079475	0.23109	0.22563	0.068887	0.3354	0.086672	0.075111	2	1	1	2	5
10_7	0.29874	0.20076	0.08609	0.050865	0.11877	0.12052	0.10733	0.1955	0.068314	0.083065	0.23037	0.066111	2	1	1	2	5
10_8	0.095771	0.043484	0.10225	0.072414	0.11063	0.064624	0.13277	0.064138	0.17327	0.15773	0.12366	0.082273	2	1	1	2	5
10_9	0.16689	0.2105	0.10253	0.10575	0.088793	0.095812	0.15717	0.056326	0.066134	0.25407	0.087373	0.066851	2	1	1	2	5
10_10													2	1	1	2	5
1_1													3	1	1	2	3
1_2	0.28696	0.25045	0.097047	0.11983	0.094172	0.082949	0.12738	0.03518	0.06986	0.13966	0.12506	0.14113	3	1	1	2	3
1_3	0.243	0.29305	0.16105	0.13819	0.088948	0.14942	0.055971	0.19608	0.19203	0.22699	0.15873	0.14578	3	1	1	2	3
1_4	0.10137	0.062448	0.17214	0.18033	0.1217	0.1607	0.062239	0.10186	0.18464	0.05121	0.1009	0.1394	3	1	1	2	3
1_5	0.28357	0.18367	0.14747	0.013319	0.059947	0.14523	0.072093	0.19768	0.12313	0.10092	0.072418	0.12364	3	1	1	2	3
1_6	0.12362	0.23167	0.090413	0.24156	0.12946	0.15822	0.17166	0.12549	0.20333	0.20059	0.089012	0.13686	3	1	1	2	3
1_7	0.11515	0.058295	0.13006	0.039844	0.055	0.11866	0.094486	0.15279	0.14588	0.18434	0.13146	0.14891	3	1	1	2	3
1_8	0.04956	0.093442	0.18276	0.03642	0.16785	0.20408	0.13747	0.070609	0.15596	0.11155	0.14367	0.1176	3	1	1	2	3
1_9	0.17913	0.093042	0.12856	0.23222	0.3144	0.11953	0.23594	0.32036	0.10736	0.11725	0.17157	0.12693	3	1	1	2	3
1_10	0.13675	0.17529	0.14691	0.11722	0.10709	0.16117	0.1658	0.08737	0.20605	0.19457	0.13833	0.13768	3	1	1	2	3
2_1	0.094102	0.18401	0.14358	0.12577	0.085619	0.10026	0.132	0.12378	0.10148	0.22092	0.1214	0.11106	3	1	1	2	3
2_2													3	1	1	2	3
2_3	0.18349	0.14779	0.12297	0.048603	0.14671	0.16262	0.24068	0.34586	0.086336	0.20658	0.22767	0.14114	3	1	1	2	3
2_4	0.13569	0.1462	0.12529	0.10593	0.1489	0.099832	0.16335	0.094959	0.12883	0.18526	0.18931	0.15178	3	1	1	2	3
2_5	0.10742	0.1341	0.13337	0.15577	0.095392	0.1018	0.12274	0.13801	0.09452	0.16801	0.26666	0.08643	3	1	1	2	3
2_6	0.11981	0.13515	0.10756	0.081172	0.074509	0.087363	0.1318	0.15598	0.0716	0.38619	0.13143	0.097332	3	1	1	2	3
2_7	0.039129	0.1371	0.15298	0.11805	0.22061	0.14404	0.2114	0.20111	0.1513	0.18525	0.10452	0.098259	3	1	1	2	3
2_8	0.18927	0.2279	0.20399	0.15075	0.19705	0.14707	0.16591	0.1281	0.13844	0.16736	0.14495	0.10677	3	1	1	2	3
2_9	0.11535	0.15797	0.14173	0.11591	0.20824	0.15385	0.1496	0.16012	0.10684	0.25428	0.095317	0.14	3	1	1	2	3
2_10	0.063279	0.10718	0.20618	0.074572	0.18089	0.16504	0.073341	0.1203	0.089564	0.077095	0.15857	0.10383	3	1	1	2	3
3_1	0.10341	0.059917	0.11647	0.18305	0.19916	0.22407	0.28509	0.10601	0.12949	0.10042	0.049199	0.1019	3	1	1	2	3
3_2	0.22425	0.08897	0.1381	0.067692	0.12914	0.12415	0.27778	0.16425	0.064162	0.13436	0.095646	0.15691	3	1	1	2	3
3_3													3	1	1	2	3
3_4	0.091709	0.16882	0.12349	0.12911	0.16572	0.17346	0.19321	0.30725	0.15063	0.26969	0.1156	0.17035	3	1	1	2	3
3_5	0.034413	0.11265	0.15416	0.29165	0.18823	0.14718	0.036937	0.10327	0.18936	0.07005	0.090445	0.15627	3	1	1	2	3
3_6	0.094654	0.087303	0.18112	0.18775	0.20237	0.12354	0.13182	0.14857	0.162	0.20629	0.12287	0.11965	3	1	1	2	3
3_7	0.12422	0.12831	0.2166	0.47005	0.29734	0.18912	0.71137	0.46021	0.23408	0.17536	0.11871	0.13611	3	1	1	2	3
3_8	0.284	0.16837	0.16829	0.084372	0.11912	0.14734	0.23263	0.2357	0.17234	0.22785	0.28251	0.21655	3	1	1	2	3
3_9	0.27145	0.11455	0.2053	0.044052	0.055676	0.11511	0.26079	0.23552	0.13666	0.12422	0.07306	0.11029	3	1	1	2	3
3_10	0.21381	0.18272	0.13627	0.41586	0.21753	0.20346	0.15447	0.1428	0.1689	0.11784	0.25702	0.13062	3	1	1	2	3
4_1	0.10209	0.048426	0.10795	0.066533	0.17743	0.11615	0.20481	0.2156	0.1633	0.32682	0.11798	0.12825	3	1	1	2	3
4_2	0.035516	0.027025	0.16726	0.017148	0.061793	0.14181	0.15814	0.17943	0.098823	0.11777	0.18594	0.15515	3	1	1	2	3
4_3	0.034245	0.10909	0.16494	0.17953	0.2137	0.14755	0.20842	0.16063	0.084756	0.15605	0.22942	0.11167	3	1	1	2	3
4_4													3	1	1	2	3
4_5	0.036315	0.099484	0.15216	0.071608	0.046415	0.15474	0.080989	0.11577	0.10386	0.54972	0.28473	0.16153	3	1	1	2	3
4_6	0.015271	0.12851	0.17877	0.18638	0.25975	0.15895	0.081574	0.1107	0.1763	0.47565	0.2794	0.106	3	1	1	2	3
4_7	0.21143	0.18412	0.15656	0.085061	0.10239	0.16042	0.24664	0.089164	0.098295	0.024855	0.040417	0.099826	3	1	1	2	3
4_8	0.16371	0.18384	0.11337	0.17706	0.24155	0.14863	0.43915	0.18124	0.12145	0.12632	0.13023	0.12559	3	1	1	2	3
4_9	0.07804	0.073246	0.12582	0.16292	0.12429	0.10774	0.086925	0.087956	0.11596	0.36157	0.22536	0.18451	3	1	1	2	3
4_10	0.046302	0.085745	0.13102	0.18918	0.15522	0.16216	0.26707	0.11691	0.13647	0.32727	0.12228	0.21539	3	1	1	2	3
5_1	0.11833	0.10833	0.14228	0.088282	0.18667	0.145	0.10317	0.10382	0.14423	0.37422	0.34161	0.097435	3	1	1	2	3
5_2	0.14048	0.19207	0.10885	0.067589	0.094711	0.18539	0.18885	0.12212	0.13591	0.24975	0.20726	0.083653	3	1	1	2	3
5_3	0.12244	0.063084	0.11969	0.11895	0.16027	0.096989	0.10357	0.17855	0.12734	0.25675	0.22308	0.15982	3	1	1	2	3
5_4	0.075445	0.20995	0.17661	0.019485	0.23289	0.17164	0.083535	0.18558	0.13201	0.27715	0.16101	0.22529	3	1	1	2	3
5_5													3	1	1	2	3
5_6	0.10655	0.12431	0.16263	0.062528	0.091765	0.13688	0.19573	0.085953	0.098527	0.1867	0.21019	0.15405	3	1	1	2	3
5_7	0.14166	0.27976	0.11948	0.2127	0.27645	0.12408	0.19994	0.18033	0.10824	0.44748	0.17075	0.16196	3	1	1	2	3
5_8	0.16652	0.22449	0.17344	0.20096	0.17726	0.15978	0.16355	0.25836	0.15499	0.10042	0.17542	0.11227	3	1	1	2	3
5_9	0.14128	0.14968	0.15784	0.026412	0.22659	0.13211	0.1466	0.12149	0.19654	0.14145	0.2261	0.12485	3	1	1	2	3
5_10	0.27931	0.20352	0.1315	0.10756	0.21548	0.1171	0.17048	0.15814	0.17937	0.28517	0.14111	0.16408	3	1	1	2	3
6_1	0.033221	0.030871	0.091936	0.18792	0.32693	0.1765	0.15102	0.25375	0.15984	0.24123	0.10683	0.1779	3	1	1	2	3
6_2	0.048917	0.020511	0.10369	0.05163	0.25879	0.15118	0.14057	0.12374	0.098887	0.061274	0.12446	0.16563	3	1	1	2	3
6_3	0.026327	0.049652	0.17614	0.16712	0.17955	0.12025	0.37353	0.19207	0.18566	0.30393	0.13192	0.14091	3	1	1	2	3
6_4	0.038118	0.072479	0.13716	0.22748	0.15298	0.14193	0.12211	0.20818	0.099072	0.017977	0.13219	0.1312	3	1	1	2	3
6_5	0.083062	0.089897	0.16041	0.22442	0.30299	0.12128	0.15823	0.30556	0.14683	0.097584	0.13029	0.10279	3	1	1	2	3
6_6													3	1	1	2	3
6_7	0.3794	0.28043	0.19783	0.16057	0.17184	0.17951	0.16335	0.15839	0.10743	0.081761	0.18455	0.10097	3	1	1	2	3
6_8	0.066824	0.16442	0.10141	0.14947	0.15497	0.093689	0.071194	0.10574	0.14483	0.0921	0.12416	0.14646	3	1	1	2	3
6_9	0.068065	0.17866	0.25615	0.20353	0.11944	0.1128	0.092952	0.22069	0.16737	0.070038	0.12169	0.16208	3	1	1	2	3
6_10	0.14664	0.11175	0.14288	0.13444	0.1791	0.11639	0.062018	0.14005	0.1079	0.2393	0.12268	0.11668	3	1	1	2	3
7_1	0.12443	0.16771	0.096668	0.040303	0.13413	0.09724	0.063682	0.20227	0.17659	0.17054	0.2641	0.1475	3	1	1	2	3
7_2	0.19884	0.1107	0.1084	0.1093	0.090438	0.1092	0.21597	0.14932	0.15557	0.10953	0.26578	0.2065	3	1	1	2	3
7_3	0.2069	0.1107	0.13661	0.13471	0.095851	0.086362	0.14112	0.12799	0.15343	0.39131	0.11906	0.075163	3	1	1	2	3
7_4	0.085025	0.057398	0.13201	0.15121	0.12995	0.059485	0.19003	0.17473	0.15002	0.098802	0.065422	0.16601	3	1	1	2	3
7_5	0.10931	0.16494	0.13585	0.20715	0.16642	0.11376	0.043578	0.053839	0.14889	0.077423	0.11062	0.13386	3	1	1	2	3
7_6	0.21068	0.1284	0.11748	0.17607	0.2078	0.10318	0.14696	0.15331	0.17649	0.13074	0.075083	0.11548	3	1	1	2	3
7_7													3	1	1	2	3
7_8	0.097157	0.14969	0.10387	0.077757	0.16593	0.11678	0.16278	0.20312	0.13165	0.1987	0.18477	0.15102	3	1	1	2	3
7_9	0.14974	0.1038	0.10779	0.185	0.11877	0.14813	0.13632	0.15819	0.13492	0.1797	0.096537	0.16876	3	1	1	2	3
7_10	0.064276	0.10621	0.15241	0.082956	0.14996	0.10927	0.22412	0.1559	0.19455	0.12325	0.19808	0.14546	3	1	1	2	3
8_1	0.092736	0.17017	0.12459	0.090419	0.11896	0.13074	0.035325	0.14844	0.15322	0.25435	0.17402	0.11969	3	1	1	2	3
8_2	0.21992	0.14139	0.12071	0.4423	0.16227	0.11353	0.13632	0.16079	0.10324	0.49439	0.27383	0.13771	3	1	1	2	3
8_3	0.036042	0.050726	0.19283	0.087808	0.15207	0.12875	0.032899	0.098348	0.12024	0.18126	0.40826	0.17206	3	1	1	2	3
8_4	0.043389	0.049621	0.10105	0.44957	0.18019	0.13629	0.21329	0.16295	0.15509	0.22609	0.15935	0.11578	3	1	1	2	3
8_5	0.050405	0.076512	0.14604	0.32132	0.19936	0.1409	0.10468	0.14219	0.1457	0.344	0.268	0.083657	3	1	1	2	3
8_6	0.17502	0.072009	0.12705	0.18539	0.17062	0.082111	0.26352	0.17904	0.11915	0.33597	0.3254	0.085085	3	1	1	2	3
8_7	0.12387	0.068868	0.12931	0.19692	0.22549	0.15485	0.078132	0.12419	0.1221	0.34739	0.38196	0.14761	3	1	1	2	3
8_8													3	1	1	2	3
8_9	0.11215	0.20125	0.091273	0.28285	0.16492	0.16252	0.22651	0.096184	0.12889	0.40768	0.20041	0.12657	3	1	1	2	3
8_10	0.109	0.041611	0.14541	0.15584	0.12665	0.16543	0.059548	0.16693	0.14678	0.20344	0.086473	0.19422	3	1	1	2	3
9_1	0.050788	0.073097	0.10887	0.57682	0.35186	0.16592	0.54138	0.33594	0.11626	0.2298	0.111	0.098558	3	1	1	2	3
9_2	0.058374	0.06433	0.1875	0.36176	0.14548	0.14377	0.15215	0.21967	0.19123	0.2618	0.29533	0.15398	3	1	1	2	3
9_3	0.0073506	0.037805	0.16166	0.19192	0.11784	0.16196	0.11674	0.21321	0.18754	0.29004	0.046994	0.16521	3	1	1	2	3
9_4	0.047591	0.083178	0.17222	0.21587	0.12792	0.12234	0.27704	0.24057	0.15319	0.28945	0.24795	0.12044	3	1	1	2	3
9_5	0.11811	0.21475	0.11393	0.12202	0.10308	0.15614	0.11695	0.16863	0.10328	0.25487	0.14761	0.14378	3	1	1	2	3
9_6	0.38448	0.19701	0.18908	0.065721	0.1334	0.10825	0.40313	0.29549	0.12831	0.24441	0.16684	0.17303	3	1	1	2	3
9_7	0.36307	0.2145	0.14285	0.23997	0.1029	0.085828	0.16187	0.16479	0.082513	0.19691	0.13642	0.12745	3	1	1	2	3
9_8	0.099422	0.062899	0.17683	0.16815	0.21438	0.1073	0.08847	0.1441	0.13879	0.23606	0.24694	0.14474	3	1	1	2	3
9_9													3	1	1	2	3
9_10	0.088138	0.057148	0.09227	0.19286	0.15224	0.09924	0.47356	0.29069	0.11043	0.36115	0.15456	0.19	3	1	1	2	3
10_1	0.26196	0.21209	0.09131	0.14242	0.26491	0.13818	0.096076	0.25475	0.16161	0.406	0.25735	0.13693	3	1	1	2	3
10_2	0.31937	0.13304	0.12164	0.099593	0.072844	0.080928	0.088419	0.19447	0.10998	0.26381	0.18745	0.10501	3	1	1	2	3
10_3	0.10296	0.1868	0.12361	0.31255	0.22029	0.12348	0.12736	0.15196	0.11614	0.31758	0.12414	0.14223	3	1	1	2	3
10_4	0.35071	0.3075	0.13349	0.087814	0.11006	0.11405	0.065776	0.08896	0.10787	0.20108	0.11807	0.12876	3	1	1	2	3
10_5	0.15601	0.14198	0.12615	0.48017	0.22174	0.12856	0.545	0.31847	0.15045	0.21659	0.17565	0.13395	3	1	1	2	3
10_6	0.13097	0.10942	0.1129	0.30253	0.17834	0.10335	0.15331	0.16591	0.13575	0.24817	0.18487	0.13666	3	1	1	2	3
10_7	0.2634	0.16182	0.26692	0.15133	0.1055	0.14992	0.19439	0.28556	0.1526	0.21131	0.15171	0.13587	3	1	1	2	3
10_8	0.1013	0.079616	0.15796	0.071447	0.25427	0.14756	0.065317	0.26361	0.16639	0.089472	0.11677	0.13071	3	1	1	2	3
10_9	0.081999	0.060407	0.15834	0.17802	0.16382	0.060007	0.10572	0.14586	0.11413	0.091806	0.13489	0.13653	3	1	1	2	3
10_10													3	1	1	2	3
1_1													4	1	1	2	2
1_2	0.044323	0.059592	0.10144	0.17671	0.11889	0.12921	0.16278	0.23641	0.15989	0.17196	0.098944	0.092141	4	1	1	2	2
1_3	0.33391	0.23824	0.19292	0.05499	0.16403	0.11361	0.22107	0.19349	0.12664	0.43354	0.29735	0.13869	4	1	1	2	2
1_4	0.070745	0.10319	0.23968	0.10732	0.16588	0.11316	0.054037	0.028373	0.11583	0.2165	0.097826	0.13231	4	1	1	2	2
1_5	0.081651	0.10948	0.12297	0.08983	0.04873	0.11525	0.13186	0.1215	0.12423	0.24505	0.11519	0.099137	4	1	1	2	2
1_6	0.2501	0.19023	0.14683	0.11217	0.044151	0.16346	0.29235	0.23374	0.12597	0.19811	0.22254	0.12117	4	1	1	2	2
1_7	0.10157	0.28491	0.12731	0.16494	0.11819	0.12424	0.21437	0.20104	0.13115	0.13946	0.2519	0.098265	4	1	1	2	2
1_8	0.078445	0.11914	0.14861	0.063997	0.057498	0.13168	0.059425	0.056555	0.11646	0.37564	0.23428	0.16737	4	1	1	2	2
1_9	0.1079	0.078935	0.16963	0.15616	0.089728	0.085486	0.25602	0.12706	0.15605	0.078865	0.14031	0.089661	4	1	1	2	2
1_10	0.31152	0.27705	0.15037	0.034993	0.029984	0.10804	0.21107	0.10761	0.094948	0.33021	0.16274	0.12713	4	1	1	2	2
2_1	0.0090978	0.019222	0.11536	0.062059	0.15551	0.11753	0.026714	0.15072	0.085899	0.17368	0.14419	0.1724	4	1	1	2	2
2_2													4	1	1	2	2
2_3	0.15609	0.25389	0.12941	0.14831	0.18623	0.11102	0.14743	0.18303	0.10172	0.054234	0.12309	0.12572	4	1	1	2	2
2_4	0.13718	0.18433	0.18501	0.037345	0.11216	0.11321	0.08956	0.11414	0.1315	0.19167	0.13628	0.13334	4	1	1	2	2
2_5	0.19218	0.20325	0.10156	0.20333	0.29983	0.17292	0.10434	0.10374	0.10694	0.089045	0.2164	0.15182	4	1	1	2	2
2_6	0.052953	0.03526	0.076848	0.11464	0.16721	0.18891	0.14321	0.12194	0.13384	0.28217	0.15306	0.12935	4	1	1	2	2
2_7	0.4899	0.36368	0.15139	0.18372	0.15027	0.12707	0.10654	0.12735	0.10595	0.19752	0.0913	0.095516	4	1	1	2	2
2_8	0.045702	0.049713	0.17751	0.12229	0.15122	0.098692	0.087724	0.24324	0.13043	0.15144	0.12518	0.13724	4	1	1	2	2
2_9	0.055316	0.11951	0.1862	0.044454	0.08518	0.15804	0.076582	0.2024	0.1088	0.31467	0.20526	0.15191	4	1	1	2	2
2_10	0.20952	0.1544	0.18869	0.24137	0.14741	0.17581	0.22699	0.22679	0.13345	0.29843	0.082863	0.13295	4	1	1	2	2
3_1	0.15105	0.17514	0.10944	0.041152	0.058071	0.13332	0.12852	0.10322	0.16436	0.16898	0.15635	0.13502	4	1	1	2	2
3_2	0.030604	0.04256	0.1124	0.082242	0.15569	0.12443	0.20249	0.10944	0.097908	0.28255	0.14169	0.13681	4	1	1	2	2
3_3													4	1	1	2	2
3_4	0.2116	0.1046	0.16345	0.084085	0.080643	0.16036	0.17138	0.071461	0.1676	0.10872	0.16547	0.22395	4	1	1	2	2
3_5	0.15383	0.11184	0.09984	0.20987	0.11951	0.082214	0.15534	0.22294	0.15103	0.11473	0.12883	0.13654	4	1	1	2	2
3_6	0.085594	0.12701	0.13408	0.097965	0.1602	0.13721	0.21256	0.19123	0.16144	0.13984	0.19789	0.17748	4	1	1	2	2
3_7	0.14637	0.2576	0.24261	0.093422	0.094096	0.1142	0.18714	0.21955	0.078021	0.2989	0.16559	0.15407	4	1	1	2	2
3_8	0.11639	0.22465	0.094688	0.039985	0.14686	0.12338	0.12563	0.17476	0.15535	0.23684	0.18675	0.12687	4	1	1	2	2
3_9	0.27462	0.36402	0.30593	0.11836	0.12931	0.18252	0.19315	0.13009	0.17949	0.094339	0.072798	0.16164	4	1	1	2	2
3_10	0.21165	0.23035	0.25677	0.054667	0.041748	0.11488	0.28429	0.097481	0.097516	0.142	0.10798	0.15316	4	1	1	2	2
4_1	0.06558	0.14419	0.14802	0.2979	0.19679	0.091096	0.033541	0.13615	0.051573	0.14531	0.29348	0.096058	4	1	1	2	2
4_2	0.27373	0.23892	0.10799	0.030945	0.14562	0.16905	0.18504	0.14076	0.1148	0.18055	0.17752	0.17023	4	1	1	2	2
4_3	0.21971	0.15655	0.17388	0.13434	0.11938	0.075536	0.13404	0.073746	0.18577	0.081831	0.2971	0.15534	4	1	1	2	2
4_4													4	1	1	2	2
4_5	0.27341	0.2	0.26822	0.41417	0.42801	0.12761	0.05771	0.22793	0.15213	0.11311	0.19348	0.095348	4	1	1	2	2
4_6	0.18326	0.15915	0.15931	0.29502	0.22593	0.18762	0.079277	0.14056	0.17451	0.14789	0.098827	0.074718	4	1	1	2	2
4_7	0.059465	0.078747	0.14739	0.18677	0.19099	0.17399	0.36637	0.22417	0.10489	0.46459	0.19516	0.14123	4	1	1	2	2
4_8	0.12402	0.20001	0.10867	0.024246	0.12307	0.071075	0.41743	0.26	0.14029	0.36466	0.1847	0.25301	4	1	1	2	2
4_9	0.080488	0.15914	0.13347	0.04398	0.10326	0.12439	0.041784	0.067507	0.080289	0.092775	0.31773	0.13078	4	1	1	2	2
4_10	0.15725	0.075973	0.18531	0.042802	0.12281	0.080937	0.24389	0.13881	0.14017	0.12157	0.14504	0.16179	4	1	1	2	2
5_1	0.30486	0.2105	0.087403	0.091269	0.099092	0.15085	0.093553	0.080306	0.099211	0.33676	0.20875	0.091208	4	1	1	2	2
5_2	0.24724	0.16318	0.16024	0.25044	0.11718	0.13165	0.060163	0.10774	0.12234	0.3887	0.12442	0.070034	4	1	1	2	2
5_3	0.12647	0.19744	0.095567	0.30825	0.3466	0.14537	0.35961	0.3487	0.11764	0.22867	0.19839	0.081397	4	1	1	2	2
5_4	0.060754	0.081503	0.11229	0.18651	0.24311	0.22386	0.16865	0.14458	0.098815	0.16164	0.074492	0.098613	4	1	1	2	2
5_5													4	1	1	2	2
5_6	0.068275	0.13706	0.14519	0.34376	0.18796	0.18165	0.15266	0.11207	0.17145	0.17815	0.18678	0.12569	4	1	1	2	2
5_7	0.15665	0.19784	0.20839	0.16115	0.11654	0.17013	0.31067	0.18043	0.10683	0.17334	0.14262	0.1293	4	1	1	2	2
5_8	0.18859	0.18646	0.11111	0.07082	0.20494	0.12075	0.20759	0.18826	0.15719	0.11925	0.10243	0.098494	4	1	1	2	2
5_9	0.097114	0.073645	0.10932	0.16274	0.199	0.155	0.089629	0.18454	0.13144	0.44965	0.23274	0.11315	4	1	1	2	2
5_10	0.36026	0.25479	0.16295	0.2348	0.20955	0.12867	0.35154	0.18084	0.10656	0.24642	0.10953	0.14026	4	1	1	2	2
6_1	0.039941	0.096112	0.096092	0.16937	0.09578	0.088663	0.10854	0.10688	0.11567	0.27326	0.16038	0.091597	4	1	1	2	2
6_2	0.14261	0.19339	0.11541	0.099224	0.084982	0.14082	0.10268	0.15159	0.15499	0.16225	0.12815	0.16796	4	1	1	2	2
6_3	0.15099	0.06639	0.15574	0.1088	0.17075	0.099421	0.14304	0.16974	0.11858	0.075346	0.17575	0.13994	4	1	1	2	2
6_4	0.22814	0.10298	0.15022	0.070341	0.062576	0.13822	0.13345	0.13483	0.14322	0.24478	0.25811	0.085976	4	1	1	2	2
6_5	0.090485	0.22646	0.15848	0.13991	0.12584	0.1851	0.20962	0.21419	0.16961	0.10803	0.066647	0.14829	4	1	1	2	2
6_6													4	1	1	2	2
6_7	0.14984	0.26999	0.19236	0.16909	0.24505	0.11525	0.073311	0.17462	0.19245	0.17479	0.10555	0.086639	4	1	1	2	2
6_8	0.13306	0.08856	0.11712	0.14102	0.14602	0.071848	0.20639	0.14505	0.13395	0.17392	0.090957	0.13847	4	1	1	2	2
6_9	0.062938	0.050423	0.12781	0.079943	0.14009	0.15743	0.17072	0.23392	0.1536	0.2781	0.16303	0.17712	4	1	1	2	2
6_10	0.11048	0.1395	0.13216	0.021583	0.095195	0.15954	0.033796	0.18877	0.14019	0.10339	0.081029	0.1323	4	1	1	2	2
7_1	0.18948	0.2713	0.14527	0.23321	0.30009	0.15148	0.095008	0.29165	0.078071	0.26309	0.17003	0.17835	4	1	1	2	2
7_2	0.33769	0.17354	0.092048	0.11587	0.17986	0.13017	0.22464	0.24672	0.13687	0.2528	0.19794	0.16475	4	1	1	2	2
7_3	0.13175	0.22328	0.17776	0.087961	0.16235	0.18234	0.20665	0.074052	0.13707	0.42928	0.15523	0.08574	4	1	1	2	2
7_4	0.39748	0.15099	0.13409	0.10007	0.11215	0.069723	0.14365	0.23037	0.13218	0.18354	0.13134	0.13241	4	1	1	2	2
7_5	0.18175	0.22242	0.18652	0.17495	0.14168	0.14536	0.32168	0.23783	0.11474	0.3457	0.22598	0.081711	4	1	1	2	2
7_6	0.13081	0.069647	0.15956	0.15967	0.2559	0.1306	0.023955	0.11704	0.18979	0.26978	0.1618	0.14164	4	1	1	2	2
7_7													4	1	1	2	2
7_8	0.014162	0.035548	0.05832	0.13855	0.10992	0.12263	0.15973	0.1799	0.15852	0.10508	0.13561	0.10653	4	1	1	2	2
7_9	0.26576	0.3305	0.27991	0.1979	0.23233	0.19625	0.10239	0.19663	0.20351	0.27001	0.3236	0.16865	4	1	1	2	2
7_10	0.057826	0.09641	0.41053	0.066517	0.13789	0.16458	0.21612	0.17589	0.24421	0.29932	0.068422	0.12228	4	1	1	2	2
8_1	0.2057	0.12404	0.11528	0.13603	0.13238	0.10653	0.26697	0.25914	0.13783	0.20644	0.15923	0.12635	4	1	1	2	2
8_2	0.026087	0.055697	0.06827	0.080208	0.32733	0.13421	0.061661	0.23049	0.099945	0.23144	0.20261	0.1308	4	1	1	2	2
8_3	0.072046	0.090818	0.12976	0.13813	0.2372	0.12772	0.16749	0.27	0.19788	0.1469	0.14069	0.12908	4	1	1	2	2
8_4	0.10766	0.14634	0.14663	0.20183	0.091893	0.11674	0.066263	0.089396	0.12217	0.36804	0.23208	0.083195	4	1	1	2	2
8_5	0.061043	0.13847	0.17895	0.36851	0.16547	0.094819	0.098616	0.15035	0.12932	0.15486	0.16578	0.11132	4	1	1	2	2
8_6	0.08953	0.059304	0.14104	0.14585	0.14247	0.12165	0.1314	0.12307	0.17047	0.17232	0.14165	0.15085	4	1	1	2	2
8_7	0.28851	0.19898	0.16057	0.1854	0.17345	0.14614	0.14077	0.18103	0.18422	0.061835	0.035793	0.12166	4	1	1	2	2
8_8													4	1	1	2	2
8_9	0.21603	0.13337	0.14586	0.18314	0.1399	0.13149	0.11566	0.10471	0.13187	0.10082	0.17026	0.12758	4	1	1	2	2
8_10	0.046157	0.099578	0.14427	0.097917	0.21106	0.14943	0.10243	0.099567	0.1445	0.17433	0.13837	0.1558	4	1	1	2	2
9_1	0.40975	0.29274	0.14244	0.29485	0.29869	0.13834	0.09699	0.14508	0.13683	0.31723	0.26493	0.12401	4	1	1	2	2
9_2	0.10905	0.13678	0.089007	0.40224	0.32844	0.10799	0.35308	0.12383	0.17089	0.30831	0.27852	0.17672	4	1	1	2	2
9_3	0.16785	0.22639	0.21982	0.44092	0.23664	0.12461	0.1144	0.21832	0.15778	0.084816	0.17356	0.16489	4	1	1	2	2
9_4	0.17008	0.10593	0.11977	0.30595	0.16236	0.1569	0.22031	0.13614	0.11322	0.14544	0.18631	0.15224	4	1	1	2	2
9_5	0.074017	0.062558	0.11863	0.040117	0.1122	0.10573	0.20244	0.096175	0.15038	0.31951	0.14408	0.16376	4	1	1	2	2
9_6	0.10257	0.1121	0.16529	0.18135	0.20476	0.13173	0.13456	0.1196	0.1177	0.45309	0.23398	0.13957	4	1	1	2	2
9_7	0.31324	0.39418	0.33228	0.15715	0.18917	0.23191	0.17822	0.15408	0.13835	0.14461	0.19264	0.21988	4	1	1	2	2
9_8	0.16201	0.18203	0.10734	0.25901	0.16482	0.082635	0.053078	0.088267	0.16181	0.30518	0.33989	0.1421	4	1	1	2	2
9_9													4	1	1	2	2
9_10	0.17411	0.21036	0.23324	0.3187	0.29346	0.22315	0.085573	0.18446	0.22725	0.16952	0.13515	0.12912	4	1	1	2	2
10_1	0.20362	0.16293	0.069255	0.21958	0.12195	0.082435	0.076631	0.14803	0.15251	0.33196	0.15262	0.11903	4	1	1	2	2
10_2	0.15707	0.14074	0.14561	0.33959	0.23978	0.11556	0.093425	0.11419	0.12035	0.20435	0.15295	0.17477	4	1	1	2	2
10_3	0.081664	0.10719	0.1137	0.092113	0.14055	0.16049	0.14334	0.19415	0.14156	0.16346	0.21249	0.19538	4	1	1	2	2
10_4	0.11863	0.084433	0.14107	0.052332	0.1999	0.14567	0.13004	0.22229	0.11668	0.15676	0.18775	0.19306	4	1	1	2	2
10_5	0.092343	0.068421	0.15408	0.065688	0.08647	0.10471	0.11243	0.10886	0.11662	0.095107	0.25064	0.16098	4	1	1	2	2
10_6	0.10665	0.045492	0.13956	0.16598	0.17699	0.14163	0.33118	0.22208	0.12134	0.12563	0.28581	0.15683	4	1	1	2	2
10_7	0.20499	0.096909	0.34471	0.091486	0.1274	0.19082	0.20071	0.22332	0.26973	0.12698	0.16623	0.09394	4	1	1	2	2
10_8	0.048814	0.099777	0.1326	0.19611	0.26797	0.19353	0.21467	0.22199	0.15555	0.21103	0.16811	0.15109	4	1	1	2	2
10_9	0.40675	0.41283	0.33636	0.026458	0.077856	0.15051	0.025372	0.12209	0.18845	0.057045	0.097134	0.13087	4	1	1	2	2
10_10													4	1	1	2	2
1_1													5	1	1	2	4
1_2	0.26363	0.10557	0.14097	0.47959	0.36489	0.14185	0.14009	0.16754	0.1416	0.32087	0.2068	0.12759	5	1	1	2	4
1_3	0.022736	0.075089	0.15297	0.038127	0.14874	0.12023	0.039898	0.063444	0.19526	0.31757	0.10282	0.14885	5	1	1	2	4
1_4	0.087454	0.12833	0.18345	0.14089	0.14681	0.17658	0.18557	0.21905	0.1457	0.085579	0.21097	0.15934	5	1	1	2	4
1_5	0.5	0.22559	0.15944	0.34925	0.26229	0.15442	0.071718	0.23909	0.15975	0.085588	0.15677	0.1243	5	1	1	2	4
1_6	0.057595	0.14535	0.14059	0.15316	0.23517	0.21168	0.25802	0.24107	0.076758	0.45218	0.19489	0.13269	5	1	1	2	4
1_7	0.14274	0.2065	0.15977	0.19628	0.11915	0.10402	0.13248	0.16737	0.10372	0.30954	0.24546	0.13488	5	1	1	2	4
1_8	0.018117	0.14519	0.16934	0.11247	0.25685	0.13356	0.12187	0.16601	0.16786				5	1	1	2	4
1_9	0.047769	0.022106	0.16313	0.18253	0.21866	0.10311	0.12745	0.15361	0.18851	0.1856	0.18935	0.20616	5	1	1	2	4
1_10	0.18382	0.17489	0.14507	0.25762	0.13268	0.11527	0.033311	0.17112	0.12499	0.10311	0.095005	0.17061	5	1	1	2	4
2_1	0.06755	0.14532	0.07156	0.1257	0.096534	0.13641	0.060435	0.11555	0.17358	0.15865	0.21276	0.1994	5	1	1	2	4
2_2													5	1	1	2	4
2_3	0.1943	0.31906	0.13309	0.074266	0.1325	0.12575	0.23222	0.17921	0.071425	0.070204	0.17697	0.14239	5	1	1	2	4
2_4	0.17559	0.14845	0.15086	0.0061066	0.038459	0.09017	0.13651	0.16517	0.11442	0.11494	0.15711	0.22174	5	1	1	2	4
2_5	0.11539	0.11699	0.077328	0.022434	0.17526	0.11895	0.24457	0.17417	0.11497	0.20346	0.090393	0.1959	5	1	1	2	4
2_6	0.19292	0.1355	0.093662	0.1549	0.29157	0.17455	0.1085	0.23215	0.12076	0.12927	0.243	0.17141	5	1	1	2	4
2_7	0.29329	0.3029	0.084653	0.20898	0.20083	0.16952	0.29146	0.16062	0.12545	0.55432	0.19914	0.13697	5	1	1	2	4
2_8	0.093097	0.12504	0.076786	0.2135	0.21136	0.18689	0.35966	0.14311	0.13473				5	1	1	2	4
2_9	0.077234	0.088305	0.079146	0.16034	0.24415	0.15844	0.12021	0.14296	0.17266	0.51693	0.22877	0.14046	5	1	1	2	4
2_10	0.10652	0.1225	0.16521	0.10132	0.157	0.20914	0.145	0.088711	0.13206	0.18169	0.1714	0.15314	5	1	1	2	4
3_1	0.15041	0.095756	0.13468	0.19842	0.15313	0.13535	0.27104	0.27571	0.1509	0.024922	0.052333	0.13576	5	1	1	2	4
3_2	0.17122	0.11574	0.18405	0.075229	0.11533	0.1314	0.0474	0.041384	0.14854	0.20791	0.10251	0.11431	5	1	1	2	4
3_3													5	1	1	2	4
3_4	0.071328	0.11721	0.13335	0.094273	0.12116	0.092461	0.15091	0.20617	0.16927	0.22805	0.109	0.19701	5	1	1	2	4
3_5	0.15105	0.11076	0.10112	0.015178	0.12184	0.09219	0.23475	0.11851	0.10136	0.32166	0.17148	0.16397	5	1	1	2	4
3_6	0.32227	0.22621	0.13955	0.063297	0.1187	0.13873	0.14413	0.1481	0.10476	0.42196	0.32904	0.13725	5	1	1	2	4
3_7	0.43279	0.39281	0.10881	0.25857	0.12916	0.12909	0.097389	0.087424	0.12466	0.37597	0.20613	0.20432	5	1	1	2	4
3_8	0.43678	0.30747	0.15477	0.17087	0.14761	0.11738	0.26845	0.20484	0.10468				5	1	1	2	4
3_9	0.119	0.12063	0.11627	0.18965	0.14656	0.16719	0.30588	0.16918	0.12639	0.33437	0.10136	0.17948	5	1	1	2	4
3_10	0.0072481	0.089783	0.19242	0.15829	0.057683	0.1498	0.36714	0.16407	0.14503	0.072132	0.087097	0.17655	5	1	1	2	4
4_1	0.064525	0.12032	0.13314	0.014808	0.051373	0.12553	0.11605	0.2279	0.10039	0.26472	0.17417	0.2377	5	1	1	2	4
4_2	0.08431	0.16663	0.10537	0.12244	0.10308	0.13775	0.27667	0.29962	0.11259	0.3344	0.12833	0.1569	5	1	1	2	4
4_3	0.072314	0.089351	0.11357	0.057657	0.13953	0.10265	0.1096	0.092307	0.12873	0.087808	0.18302	0.15133	5	1	1	2	4
4_4													5	1	1	2	4
4_5	0.23721	0.22231	0.18773	0.14804	0.16215	0.11858	0.079871	0.12147	0.099099	0.22484	0.17515	0.1478	5	1	1	2	4
4_6	0.17718	0.11511	0.18974	0.16272	0.14555	0.17191	0.17785	0.21075	0.13451	0.29008	0.25501	0.15697	5	1	1	2	4
4_7	0.22434	0.20669	0.099527	0.16265	0.15311	0.11875	0.29697	0.15558	0.18811	0.39491	0.14379	0.16169	5	1	1	2	4
4_8	0.17325	0.20026	0.1847	0.01848	0.042613	0.15227	0.067761	0.083718	0.11518				5	1	1	2	4
4_9	0.36132	0.14003	0.15267	0.17905	0.18792	0.11048	0.047271	0.19414	0.16463	0.1383	0.15599	0.10408	5	1	1	2	4
4_10	0.18407	0.16469	0.14947	0.12497	0.091067	0.087655	0.22752	0.17498	0.10897	0.24262	0.14599	0.12716	5	1	1	2	4
5_1	0.27799	0.11784	0.10841	0.23915	0.1879	0.13398	0.074204	0.21747	0.15042	0.4618	0.3525	0.097916	5	1	1	2	4
5_2	0.10453	0.21433	0.13257	0.21475	0.095521	0.15992	0.037909	0.13527	0.096841	0.15498	0.28355	0.14057	5	1	1	2	4
5_3	0.08536	0.16337	0.1874	0.14444	0.19138	0.20972	0.15343	0.075737	0.11597	0.18931	0.17118	0.10361	5	1	1	2	4
5_4	0.057463	0.050195	0.115	0.33028	0.25554	0.15409	0.029631	0.044663	0.10601	0.12094	0.15699	0.18322	5	1	1	2	4
5_5													5	1	1	2	4
5_6	0.12321	0.041546	0.18238	0.16655	0.14929	0.17755	0.22574	0.092673	0.16551	0.27841	0.10056	0.15992	5	1	1	2	4
5_7	0.067593	0.059627	0.13086	0.16475	0.19341	0.17849	0.021624	0.041809	0.088543	0.13577	0.15346	0.13952	5	1	1	2	4
5_8	0.14879	0.11788	0.12749	0.068841	0.091141	0.16173	0.2091	0.25011	0.17443				5	1	1	2	4
5_9	0.21698	0.11892	0.14034	0.19661	0.14754	0.11031	0.31036	0.23959	0.14976	0.23007	0.1105	0.11165	5	1	1	2	4
5_10	0.093148	0.25818	0.16635	0.18402	0.14502	0.097659	0.051458	0.16903	0.11569	0.32962	0.34134	0.11944	5	1	1	2	4
6_1	0.057621	0.13028	0.087913	0.042716	0.073511	0.14262	0.081981	0.15581	0.11579	0.18411	0.18134	0.19351	5	1	1	2	4
6_2	0.14657	0.12659	0.11652	0.049476	0.16967	0.20153	0.031324	0.049835	0.19568	0.19275	0.10025	0.20926	5	1	1	2	4
6_3	0.19337	0.19559	0.15859	0.071775	0.14484	0.16547	0.041745	0.12284	0.12666	0.22126	0.25157	0.10142	5	1	1	2	4
6_4	0.036117	0.09731	0.15839	0.13336	0.078448	0.11418	0.040383	0.046585	0.13391	0.28705	0.16824	0.1765	5	1	1	2	4
6_5	0.074472	0.17663	0.1463	0.25154	0.14525	0.11286	0.29968	0.22044	0.12526	0.14595	0.25027	0.13036	5	1	1	2	4
6_6													5	1	1	2	4
6_7	0.075948	0.076293	0.15222	0.2598	0.26687	0.12432	0.10373	0.22051	0.15634	0.3161	0.22259	0.11411	5	1	1	2	4
6_8	0.18197	0.088162	0.16993	0.18661	0.223	0.18393	0.068855	0.15707	0.14327				5	1	1	2	4
6_9	0.14026	0.26871	0.11047	0.083497	0.14622	0.17411	0.18189	0.16293	0.14686	0.44371	0.19186	0.11072	5	1	1	2	4
6_10	0.30053	0.19883	0.177	0.024066	0.032396	0.16206	0.18615	0.21695	0.15171	0.26049	0.18641	0.1229	5	1	1	2	4
7_1	0.049518	0.11187	0.095017	0.068555	0.10459	0.13029	0.34959	0.19042	0.17952	0.15409	0.075749	0.12878	5	1	1	2	4
7_2	0.068654	0.057328	0.17982	0.07417	0.12284	0.18417	0.47343	0.44756	0.18249	0.1557	0.095524	0.13012	5	1	1	2	4
7_3	0.15942	0.090595	0.12436	0.12689	0.31536	0.10668	0.35223	0.19947	0.14761	0.053717	0.055001	0.065087	5	1	1	2	4
7_4	0.16416	0.1683	0.20454	0.26285	0.15467	0.1195	0.12901	0.17912	0.20381	0.40774	0.28242	0.16543	5	1	1	2	4
7_5	0.03818	0.12445	0.15325	0.1194	0.23267	0.12359	0.16554	0.32867	0.12208	0.025586	0.13148	0.13524	5	1	1	2	4
7_6	0.12025	0.13971	0.1371	0.30875	0.19414	0.11644	0.12053	0.24873	0.12845	0.043276	0.17452	0.11385	5	1	1	2	4
7_7													5	1	1	2	4
7_8	0.12936	0.10676	0.10416	0.2971	0.16362	0.17201	0.17139	0.17935	0.22024				5	1	1	2	4
7_9	0.10624	0.13784	0.054069	0.13013	0.08396	0.12581	0.16914	0.204	0.13626	0.13628	0.24501	0.14634	5	1	1	2	4
7_10	0.081502	0.057666	0.15734	0.031183	0.031536	0.13751	0.067516	0.16346	0.14262	0.11394	0.086747	0.089429	5	1	1	2	4
8_1	0.040224	0.12652	0.18213	0.12727	0.21101	0.11604	0.3104	0.20112	0.14113				5	1	1	2	4
8_2	0.11297	0.13882	0.16361	0.060255	0.091868	0.075554	0.12636	0.070444	0.056661				5	1	1	2	4
8_3	0.049962	0.073583	0.10789	0.1503	0.14502	0.11608	0.11108	0.18701	0.096372				5	1	1	2	4
8_4	0.14112	0.095175	0.10308	0.122	0.11997	0.11969	0.055597	0.095039	0.11527				5	1	1	2	4
8_5	0.21191	0.12657	0.12712	0.053113	0.10467	0.12465	0.14946	0.12538	0.15626				5	1	1	2	4
8_6	0.053916	0.10671	0.14119	0.21503	0.15541	0.11155	0.19406	0.27525	0.11658				5	1	1	2	4
8_7	0.18516	0.11457	0.10212	0.30767	0.19206	0.15673	0.18428	0.12506	0.16325				5	1	1	2	4
8_8													5	1	1	2	4
8_9	0.2766	0.18575	0.13791	0.24994	0.1906	0.098684	0.068521	0.10071	0.12652				5	1	1	2	4
8_10	0.03168	0.057879	0.11276	0.54853	0.28448	0.20058	0.20682	0.11068	0.12667				5	1	1	2	4
9_1	0.21853	0.13029	0.09824	0.10459	0.21312	0.16188	0.074043	0.16612	0.12747	0.06703	0.18563	0.22504	5	1	1	2	4
9_2	0.16161	0.13306	0.085366	0.11574	0.15584	0.15571	0.12967	0.1931	0.21431	0.16822	0.14045	0.17399	5	1	1	2	4
9_3	0.15204	0.19617	0.19018	0.2766	0.3825	0.15578	0.15169	0.38859	0.18123	0.14516	0.13073	0.1305	5	1	1	2	4
9_4	0.1583	0.10209	0.078481	0.14123	0.17193	0.12716	0.19705	0.20368	0.18879	0.084123	0.13908	0.17439	5	1	1	2	4
9_5	0.28732	0.26297	0.087699	0.091289	0.14552	0.16541	0.023657	0.21794	0.21389	0.060947	0.18641	0.17657	5	1	1	2	4
9_6	0.17543	0.13301	0.12805	0.13232	0.17963	0.13336	0.1966	0.14038	0.16655	0.17345	0.18216	0.1759	5	1	1	2	4
9_7	0.035949	0.097129	0.19262	0.12149	0.10737	0.12318	0.18795	0.1552	0.14929	0.37143	0.15314	0.1208	5	1	1	2	4
9_8	0.060487	0.056344	0.14224	0.11557	0.17553	0.143	0.12689	0.1066	0.12588				5	1	1	2	4
9_9													5	1	1	2	4
9_10	0.20705	0.27122	0.14026	0.059019	0.063216	0.098076	0.20566	0.18105	0.22999	0.075297	0.21857	0.097219	5	1	1	2	4
10_1	0.15024	0.18466	0.12468	0.49851	0.22597	0.10828	0.084081	0.065765	0.11914	0.011248	0.066252	0.16437	5	1	1	2	4
10_2	0.076482	0.13858	0.14228	0.23456	0.2132	0.088798	0.081404	0.11006	0.16086	0.26206	0.17629	0.076381	5	1	1	2	4
10_3	0.18284	0.13116	0.20696	0.14138	0.10954	0.13401	0.15485	0.15619	0.15846	0.18476	0.034657	0.17277	5	1	1	2	4
10_4	0.183	0.12072	0.17974	0.079754	0.17687	0.24136	0.11406	0.15535	0.17774	0.096178	0.25952	0.12415	5	1	1	2	4
10_5	0.23126	0.10796	0.15656	0.15916	0.2276	0.20055	0.31088	0.22268	0.14033	0.1543	0.098371	0.14757	5	1	1	2	4
10_6	0.07047	0.10113	0.13634	0.12334	0.11514	0.12659	0.15879	0.1314	0.14927	0.20433	0.13271	0.11488	5	1	1	2	4
10_7	0.15902	0.15102	0.11847	0.17527	0.1084	0.13615	0.18763	0.10559	0.11978	0.5883	0.22019	0.15216	5	1	1	2	4
10_8	0.13752	0.20254	0.15922	0.16423	0.11017	0.11716	0.20266	0.19203	0.14186				5	1	1	2	4
10_9	0.23584	0.18957	0.11486	0.30331	0.23677	0.15116	0.11848	0.12859	0.12522	0.41221	0.3983	0.11938	5	1	1	2	4
10_10													5	1	1	2	4
1_1													1	1	2	1	1
1_2	0.11954	0.062459	0.11976	0.052475	0.095596	0.054888	0.032805	0.10484	0.090389				1	1	2	1	1
1_3	0.16029	0.21467	0.11624	0.015536	0.044623	0.064582	0.079346	0.088833	0.085033				1	1	2	1	1
1_4	0.07521	0.16474	0.079705	0.1178	0.097633	0.092788	0.087892	0.11362	0.095567				1	1	2	1	1
1_5	0.3516	0.122	0.077659	0.11341	0.14762	0.10263	0.10897	0.15944	0.073764				1	1	2	1	1
1_6	0.17181	0.10994	0.068838	0.032693	0.089781	0.12005	0.092948	0.10346	0.080337				1	1	2	1	1
1_7	0.13788	0.10131	0.11482	0.24372	0.077289	0.067824	0.13821	0.065037	0.070431				1	1	2	1	1
1_8	0.10295	0.047341	0.078862	0.060524	0.10797	0.069209	0.15015	0.14447	0.077776				1	1	2	1	1
1_9	0.16732	0.09807	0.11068	0.055282	0.11842	0.13127	0.084151	0.16633	0.087392				1	1	2	1	1
1_10	0.068804	0.105	0.093125	0.044072	0.15704	0.063002	0.12417	0.21197	0.075203				1	1	2	1	1
2_1	0.10223	0.057107	0.1244	0.20653	0.11584	0.070024	0.11118	0.069765	0.10236				1	1	2	1	1
2_2													1	1	2	1	1
2_3	0.12239	0.088703	0.087992	0.23807	0.15336	0.08949	0.22679	0.17308	0.087879	0.095475	0.16013	0.13557	1	1	2	1	1
2_4	0.22132	0.086972	0.091444	0.15211	0.18983	0.10379	0.078988	0.13658	0.099941	0.26678	0.1025	0.071651	1	1	2	1	1
2_5	0.02438	0.048925	0.073737	0.021086	0.096657	0.05414	0.085453	0.1102	0.11021	0.088016	0.12729	0.10112	1	1	2	1	1
2_6	0.13883	0.11424	0.085422	0.13132	0.14078	0.091255	0.059785	0.16289	0.074565	0.17699	0.14274	0.089354	1	1	2	1	1
2_7	0.18236	0.12627	0.11922	0.26493	0.24226	0.11003	0.078267	0.1765	0.11262	0.11211	0.15085	0.076382	1	1	2	1	1
2_8	0.056724	0.10346	0.11269	0.14989	0.098512	0.071084	0.14801	0.099776	0.12407	0.15917	0.21406	0.15827	1	1	2	1	1
2_9	0.057817	0.20857	0.1264	0.16	0.086682	0.094379	0.088464	0.10067	0.059714	0.092827	0.16009	0.14014	1	1	2	1	1
2_10	0.05712	0.067363	0.072534	0.086898	0.13071	0.066684	0.04455	0.085688	0.11856	0.085995	0.094692	0.10254	1	1	2	1	1
3_1	0.12665	0.13617	0.073591	0.13912	0.11262	0.10069	0.21391	0.095586	0.12619				1	1	2	1	1
3_2	0.12204	0.09281	0.062879	0.051035	0.12646	0.11323	0.015758	0.045586	0.11874	0.19963	0.034846	0.065776	1	1	2	1	1
3_3													1	1	2	1	1
3_4	0.020798	0.069056	0.064306	0.23624	0.20011	0.10151	0.25254	0.26167	0.13338	0.1504	0.13086	0.060394	1	1	2	1	1
3_5	0.13777	0.2786	0.13135	0.14466	0.17713	0.10324	0.20014	0.20575	0.094453	0.1878	0.18517	0.090501	1	1	2	1	1
3_6	0.13664	0.20017	0.098058	0.068235	0.1335	0.066328	0.23233	0.1302	0.063031	0.21755	0.13512	0.10868	1	1	2	1	1
3_7	0.11856	0.041741	0.051275	0.042965	0.19764	0.074536	0.099947	0.19506	0.10995	0.14129	0.091304	0.088964	1	1	2	1	1
3_8	0.20793	0.17992	0.12708	0.096747	0.15645	0.09791	0.070714	0.13547	0.090146	0.13929	0.17031	0.087104	1	1	2	1	1
3_9	0.29239	0.14781	0.10435	0.061661	0.096298	0.092197	0.23619	0.20217	0.1168	0.29022	0.15589	0.098662	1	1	2	1	1
3_10	0.086858	0.056595	0.072683	0.030577	0.11328	0.15182	0.054754	0.12311	0.11006	0.25958	0.20127	0.10093	1	1	2	1	1
4_1	0.083943	0.071923	0.097243	0.04046	0.049847	0.070593	0.10742	0.061721	0.089525				1	1	2	1	1
4_2	0.1947	0.057783	0.11202	0.049108	0.11344	0.13651	0.042278	0.097613	0.12674	0.17347	0.13388	0.097247	1	1	2	1	1
4_3	0.057902	0.044332	0.096729	0.14382	0.11647	0.066294	0.13441	0.11615	0.097949	0.09874	0.1098	0.13179	1	1	2	1	1
4_4													1	1	2	1	1
4_5	0.10822	0.056987	0.079814	0.061838	0.090413	0.11225	0.058659	0.093443	0.075186	0.1497	0.10025	0.10409	1	1	2	1	1
4_6	0.24938	0.20814	0.10968	0.12528	0.12254	0.039513	0.2645	0.10133	0.096024	0.079106	0.044584	0.11121	1	1	2	1	1
4_7	0.20732	0.15504	0.14986	0.065476	0.22518	0.14004	0.22172	0.23305	0.091799	0.11758	0.11324	0.082733	1	1	2	1	1
4_8	0.12224	0.1124	0.11938	0.069923	0.098709	0.088837	0.12677	0.13748	0.087451	0.20855	0.11222	0.070968	1	1	2	1	1
4_9	0.063104	0.033658	0.065248	0.14171	0.09981	0.1064	0.07399	0.071045	0.044392	0.14686	0.069418	0.10696	1	1	2	1	1
4_10	0.049524	0.054575	0.12433	0.035746	0.090824	0.081634	0.046734	0.11112	0.06496	0.028528	0.080656	0.056144	1	1	2	1	1
5_1	0.34759	0.13291	0.071553	0.094336	0.14047	0.12539	0.088485	0.12817	0.062367				1	1	2	1	1
5_2	0.076467	0.083758	0.10137	0.12649	0.10741	0.080525	0.077771	0.086936	0.06859	0.24345	0.10035	0.082543	1	1	2	1	1
5_3	0.020727	0.024631	0.091359	0.24495	0.17822	0.098922	0.25737	0.21259	0.15426	0.28707	0.14162	0.1123	1	1	2	1	1
5_4	0.083081	0.046196	0.1285	0.13966	0.15049	0.080543	0.17333	0.11411	0.095057	0.095796	0.1463	0.12548	1	1	2	1	1
5_5													1	1	2	1	1
5_6	0.1101	0.096844	0.1049	0.34905	0.18848	0.12318	0.087196	0.10549	0.1183	0.091508	0.14601	0.095481	1	1	2	1	1
5_7	0.17055	0.11524	0.10494	0.1965	0.17731	0.10533	0.31887	0.22089	0.10968	0.066936	0.061641	0.046635	1	1	2	1	1
5_8	0.18901	0.10728	0.10353	0.15783	0.17777	0.05659	0.15894	0.17181	0.11442	0.28476	0.094228	0.068809	1	1	2	1	1
5_9	0.14121	0.10924	0.088248	0.10157	0.055512	0.10894	0.064901	0.093113	0.13096	0.14764	0.084924	0.065238	1	1	2	1	1
5_10	0.14677	0.044038	0.06349	0.12642	0.18051	0.083723	0.080922	0.1702	0.15252	0.22007	0.21225	0.16153	1	1	2	1	1
6_1	0.14313	0.087372	0.14347	0.1904	0.18678	0.067005	0.22323	0.21601	0.07132				1	1	2	1	1
6_2	0.1296	0.091222	0.071712	0.10264	0.1075	0.078452	0.061393	0.095529	0.08462	0.1375	0.12812	0.12763	1	1	2	1	1
6_3	0.10528	0.089823	0.10596	0.15579	0.095252	0.09364	0.16898	0.060162	0.069981	0.057158	0.071143	0.12004	1	1	2	1	1
6_4	0.091655	0.022241	0.13031	0.30015	0.11303	0.13636	0.1445	0.13588	0.16036	0.27248	0.18284	0.061485	1	1	2	1	1
6_5	0.047467	0.13197	0.087823	0.10987	0.084363	0.096602	0.19912	0.15886	0.082038	0.10646	0.13872	0.11868	1	1	2	1	1
6_6													1	1	2	1	1
6_7	0.28559	0.15409	0.094754	0.30443	0.10792	0.12704	0.14314	0.12096	0.10882	0.29692	0.13103	0.062868	1	1	2	1	1
6_8	0.04355	0.061438	0.067312	0.1113	0.14454	0.086465	0.20007	0.17178	0.092261	0.14749	0.18417	0.084186	1	1	2	1	1
6_9	0.082701	0.067041	0.077109	0.086151	0.085952	0.075463	0.025629	0.047162	0.064496	0.24829	0.13982	0.10374	1	1	2	1	1
6_10	0.25484	0.13356	0.062263	0.10912	0.1886	0.10569	0.17327	0.22732	0.085942	0.082134	0.029315	0.0628	1	1	2	1	1
7_1	0.059199	0.021334	0.067663	0.088953	0.10368	0.1038	0.10994	0.090727	0.089677				1	1	2	1	1
7_2	0.073298	0.077853	0.078183	0.054626	0.19939	0.11561	0.04406	0.17278	0.076953	0.12074	0.10958	0.11206	1	1	2	1	1
7_3	0.12632	0.10802	0.085933	0.10975	0.15978	0.063517	0.044873	0.22843	0.070654	0.10528	0.039981	0.084434	1	1	2	1	1
7_4	0.20055	0.094686	0.13303	0.15984	0.15208	0.10324	0.18226	0.17535	0.12099	0.17379	0.11064	0.044692	1	1	2	1	1
7_5	0.050363	0.088222	0.074013	0.088045	0.16192	0.16012	0.1837	0.15774	0.073943	0.16244	0.12954	0.11844	1	1	2	1	1
7_6	0.38158	0.22734	0.11431	0.046028	0.15163	0.11896	0.13248	0.11481	0.10826	0.084274	0.043558	0.070532	1	1	2	1	1
7_7													1	1	2	1	1
7_8	0.064377	0.097934	0.11469	0.036759	0.17335	0.081835	0.090525	0.21951	0.13526	0.14343	0.17782	0.10776	1	1	2	1	1
7_9	0.098206	0.065996	0.083006	0.084683	0.1009	0.085736	0.13601	0.10551	0.065635	0.094217	0.031508	0.12839	1	1	2	1	1
7_10	0.10569	0.082523	0.067891	0.10155	0.12468	0.10778	0.058908	0.16437	0.093107	0.21635	0.1487	0.089968	1	1	2	1	1
8_1	0.092634	0.044299	0.081649	0.052239	0.088598	0.088584	0.16332	0.084696	0.11687				1	1	2	1	1
8_2	0.15237	0.16366	0.070635	0.081653	0.12354	0.066674	0.15992	0.12503	0.087892	0.045843	0.15827	0.10109	1	1	2	1	1
8_3	0.094414	0.055705	0.13026	0.18736	0.27573	0.099189	0.2536	0.25098	0.10758	0.22287	0.11019	0.11382	1	1	2	1	1
8_4	0.15817	0.15782	0.10362	0.077899	0.20396	0.094814	0.0699	0.14335	0.092546	0.039024	0.21197	0.074354	1	1	2	1	1
8_5	0.15656	0.1148	0.12446	0.073205	0.11383	0.10598	0.043915	0.12361	0.12547	0.13848	0.12556	0.05923	1	1	2	1	1
8_6	0.14307	0.072338	0.099494	0.13636	0.068321	0.063621	0.065861	0.052685	0.08111	0.19695	0.1214	0.066528	1	1	2	1	1
8_7	0.11757	0.074129	0.069043	0.18169	0.15563	0.097475	0.10578	0.1397	0.078027	0.16494	0.096068	0.046127	1	1	2	1	1
8_8													1	1	2	1	1
8_9	0.12368	0.046284	0.067303	0.023341	0.086182	0.057283	0.2106	0.11017	0.10384	0.13046	0.085033	0.1026	1	1	2	1	1
8_10	0.15943	0.10389	0.096606	0.23322	0.22761	0.084513	0.10392	0.15445	0.096755	0.21736	0.22378	0.088568	1	1	2	1	1
9_1	0.041804	0.0452	0.09852	0.084077	0.14008	0.070976	0.10732	0.14045	0.084488				1	1	2	1	1
9_2	0.028083	0.070042	0.096889	0.072569	0.11183	0.050261	0.15613	0.12235	0.097126	0.14964	0.068896	0.11759	1	1	2	1	1
9_3	0.3166	0.24198	0.10372	0.042149	0.091193	0.098889	0.037119	0.07573	0.11014	0.19559	0.16544	0.094192	1	1	2	1	1
9_4	0.081965	0.046433	0.066615	0.066513	0.10164	0.062275	0.090846	0.039452	0.079946	0.10548	0.16337	0.084451	1	1	2	1	1
9_5	0.12259	0.095459	0.09525	0.11755	0.10883	0.10226	0.085137	0.051063	0.13137	0.23703	0.067947	0.049904	1	1	2	1	1
9_6	0.069288	0.094385	0.064728	0.10304	0.12713	0.10746	0.069006	0.10568	0.095343	0.21213	0.10688	0.098079	1	1	2	1	1
9_7	0.12191	0.11914	0.097381	0.067684	0.076188	0.074279	0.067001	0.10338	0.068894	0.068995	0.13756	0.12017	1	1	2	1	1
9_8	0.15309	0.08251	0.12484	0.06551	0.089548	0.067149	0.034935	0.066493	0.083521	0.10671	0.047244	0.093087	1	1	2	1	1
9_9													1	1	2	1	1
9_10	0.049188	0.05084	0.087996	0.062665	0.085186	0.051245	0.023451	0.069488	0.07363	0.15828	0.25573	0.090209	1	1	2	1	1
10_1	0.072095	0.04058	0.018431	0.092207	0.10252	0.089055	0.093599	0.074873	0.10558				1	1	2	1	1
10_2	0.075712	0.10318	0.068053	0.13344	0.14489	0.099424	0.14231	0.14478	0.080277	0.045863	0.056551	0.079937	1	1	2	1	1
10_3	0.14363	0.10053	0.060468	0.1079	0.10162	0.073961	0.07384	0.062882	0.10578	0.068216	0.13038	0.060049	1	1	2	1	1
10_4	0.10411	0.066861	0.077486	0.049232	0.065927	0.049275	0.084023	0.11907	0.054407	0.14285	0.12561	0.10703	1	1	2	1	1
10_5	0.048847	0.09989	0.086018	0.065285	0.068089	0.11182	0.04509	0.11796	0.080565	0.08393	0.19816	0.10575	1	1	2	1	1
10_6	0.22627	0.044228	0.085557	0.3201	0.11139	0.099598	0.057795	0.081223	0.12012	0.25841	0.19024	0.10862	1	1	2	1	1
10_7	0.24882	0.164	0.06711	0.23079	0.17342	0.088383	0.036445	0.11463	0.067802	0.095843	0.11094	0.093981	1	1	2	1	1
10_8	0.3251	0.097017	0.13754	0.05699	0.16335	0.09663	0.12265	0.18576	0.088832	0.057348	0.15771	0.14771	1	1	2	1	1
10_9	0.048783	0.11548	0.077553	0.042434	0.065773	0.10476	0.10654	0.08278	0.072909	0.14196	0.049461	0.15297	1	1	2	1	1
10_10													1	1	2	1	1
1_1													2	1	2	1	5
1_2	0.089689	0.035844	0.053449	0.048072	0.16488	0.093924	0.02547	0.09568	0.050015				2	1	2	1	5
1_3	0.086907	0.055226	0.087289	0.20442	0.15588	0.08228	0.055807	0.11523	0.11265				2	1	2	1	5
1_4	0.17738	0.079663	0.10348	0.17766	0.1795	0.1126	0.19443	0.082209	0.051698				2	1	2	1	5
1_5	0.035652	0.025453	0.075893	0.11899	0.15912	0.090976	0.031039	0.10003	0.080846				2	1	2	1	5
1_6	0.24425	0.13305	0.094854	0.14623	0.14519	0.10612	0.14694	0.098181	0.092383				2	1	2	1	5
1_7	0.093799	0.12707	0.13188	0.1555	0.12349	0.085873	0.14611	0.15569	0.096251				2	1	2	1	5
1_8	0.21648	0.052895	0.10655	0.16849	0.12594	0.078786	0.16889	0.14434	0.12047				2	1	2	1	5
1_9	0.034023	0.050448	0.049382	0.059611	0.042028	0.068197	0.087031	0.12103	0.069723				2	1	2	1	5
1_10	0.23748	0.13429	0.089795	0.068147	0.10893	0.12213	0.25638	0.096188	0.10923				2	1	2	1	5
2_1	0.085171	0.1069	0.086972	0.070399	0.080309	0.08249	0.11141	0.079138	0.08889				2	1	2	1	5
2_2													2	1	2	1	5
2_3	0.12543	0.16517	0.079433	0.016757	0.07339	0.082166	0.12165	0.17125	0.11966	0.1836	0.11946	0.082809	2	1	2	1	5
2_4	0.20677	0.075128	0.12297	0.083616	0.0812	0.064819	0.13643	0.12593	0.085998	0.26488	0.13334	0.10076	2	1	2	1	5
2_5	0.056286	0.055555	0.056214	0.068131	0.13613	0.11496	0.091725	0.18898	0.12745	0.083082	0.045107	0.04303	2	1	2	1	5
2_6	0.19628	0.069446	0.080719	0.07267	0.058674	0.090644	0.07649	0.1071	0.043872	0.23165	0.13054	0.087066	2	1	2	1	5
2_7	0.16456	0.17801	0.08463	0.18126	0.16498	0.097076	0.11054	0.16578	0.085306	0.050023	0.1009	0.092208	2	1	2	1	5
2_8	0.23952	0.10367	0.042491	0.071792	0.09858	0.085852	0.13088	0.14876	0.092393	0.20351	0.12747	0.087599	2	1	2	1	5
2_9	0.14551	0.21532	0.11909	0.21234	0.13587	0.078595	0.079616	0.10414	0.088907	0.26575	0.10253	0.068198	2	1	2	1	5
2_10	0.23836	0.086085	0.061691	0.024074	0.1154	0.10757	0.082894	0.15959	0.10534	0.1122	0.16183	0.11205	2	1	2	1	5
3_1	0.05469	0.038188	0.069438	0.096958	0.073633	0.081458	0.25595	0.12881	0.063845				2	1	2	1	5
3_2	0.01106	0.03854	0.11045	0.0096802	0.051703	0.076359	0.06995	0.091066	0.042272	0.10714	0.12949	0.075393	2	1	2	1	5
3_3													2	1	2	1	5
3_4	0.041261	0.074155	0.085577	0.18692	0.10003	0.073081	0.31265	0.14874	0.093704	0.1732	0.1058	0.065202	2	1	2	1	5
3_5	0.12973	0.12213	0.094393	0.19312	0.14758	0.079238	0.17264	0.15039	0.094029	0.17382	0.086057	0.055217	2	1	2	1	5
3_6	0.21141	0.12337	0.13378	0.33504	0.20484	0.10414	0.23501	0.23353	0.11685	0.10822	0.0757	0.11474	2	1	2	1	5
3_7	0.19214	0.11753	0.11375	0.18769	0.094569	0.071265	0.1565	0.11327	0.12865	0.21746	0.10709	0.091226	2	1	2	1	5
3_8	0.079741	0.1046	0.090982	0.1691	0.18667	0.074066	0.13694	0.16991	0.10289	0.13279	0.13775	0.14706	2	1	2	1	5
3_9	0.16021	0.067093	0.086971	0.11616	0.11495	0.087699	0.15353	0.093138	0.11268	0.10167	0.069212	0.095336	2	1	2	1	5
3_10	0.1879	0.10434	0.13125	0.095343	0.158	0.10192	0.22157	0.18367	0.095748	0.1319	0.14358	0.099998	2	1	2	1	5
4_1	0.019162	0.090928	0.046862	0.042123	0.039476	0.056456	0.20059	0.0991	0.081269				2	1	2	1	5
4_2	0.14397	0.059477	0.10007	0.015833	0.084629	0.073534	0.061605	0.11529	0.072318	0.13975	0.067811	0.090031	2	1	2	1	5
4_3	0.21076	0.079401	0.11788	0.14128	0.17696	0.081616	0.10042	0.18702	0.068143	0.22062	0.18962	0.057439	2	1	2	1	5
4_4													2	1	2	1	5
4_5	0.14865	0.10865	0.086841	0.13162	0.12942	0.11267	0.10209	0.12155	0.062805	0.082816	0.043708	0.099366	2	1	2	1	5
4_6	0.083681	0.10237	0.083696	0.051526	0.068004	0.11431	0.077371	0.059261	0.079012	0.25603	0.16153	0.15113	2	1	2	1	5
4_7	0.018325	0.047945	0.10521	0.078184	0.10944	0.055467	0.138	0.11649	0.093347	0.23685	0.075965	0.0885	2	1	2	1	5
4_8	0.099705	0.14508	0.12068	0.087727	0.15546	0.083308	0.11903	0.17044	0.093841	0.076235	0.1099	0.075661	2	1	2	1	5
4_9	0.21539	0.091018	0.098803	0.098019	0.073663	0.07358	0.061208	0.10296	0.045535	0.15344	0.13134	0.043627	2	1	2	1	5
4_10	0.044285	0.068409	0.10509	0.075503	0.18252	0.084475	0.063727	0.14153	0.097907	0.10175	0.058711	0.055268	2	1	2	1	5
5_1	0.060468	0.042213	0.055142	0.05098	0.077051	0.10851	0.21155	0.13437	0.057156				2	1	2	1	5
5_2	0.066421	0.15397	0.10718	0.18589	0.20949	0.1104	0.20225	0.15345	0.11762	0.28906	0.22058	0.099193	2	1	2	1	5
5_3	0.1323	0.108	0.10828	0.25278	0.11178	0.098263	0.24597	0.15273	0.10333	0.31532	0.082413	0.097003	2	1	2	1	5
5_4	0.089196	0.11377	0.092359	0.022429	0.11821	0.079837	0.064949	0.053101	0.073466	0.15573	0.090324	0.084205	2	1	2	1	5
5_5													2	1	2	1	5
5_6	0.059022	0.072276	0.095602	0.12724	0.13381	0.066919	0.13561	0.088989	0.093858	0.21403	0.081428	0.08892	2	1	2	1	5
5_7	0.047514	0.031716	0.13901	0.19689	0.13677	0.15987	0.12073	0.089062	0.08642	0.057137	0.10969	0.11727	2	1	2	1	5
5_8	0.044612	0.023979	0.097358	0.14423	0.12578	0.10985	0.11553	0.15705	0.086875	0.22113	0.19457	0.10151	2	1	2	1	5
5_9	0.022075	0.10113	0.10661	0.045472	0.086772	0.10171	0.086342	0.097032	0.10659	0.088838	0.19553	0.10265	2	1	2	1	5
5_10	0.20453	0.11109	0.071867	0.13315	0.23374	0.054456	0.17841	0.24164	0.097876	0.16158	0.099967	0.048002	2	1	2	1	5
6_1	0.57936	0.41748	0.14573	0.097267	0.18881	0.11284	0.04201	0.19729	0.078828				2	1	2	1	5
6_2	0.097787	0.078487	0.10098	0.12352	0.15828	0.057712	0.044135	0.13428	0.076088	0.094295	0.059758	0.090832	2	1	2	1	5
6_3	0.17328	0.17483	0.10497	0.048291	0.06833	0.089247	0.039346	0.044986	0.083665	0.1558	0.077719	0.069322	2	1	2	1	5
6_4	0.17809	0.053214	0.072338	0.085549	0.13201	0.06285	0.06233	0.10382	0.078306	0.19478	0.12822	0.097519	2	1	2	1	5
6_5	0.01932	0.040429	0.12592	0.12309	0.12409	0.089925	0.10687	0.15126	0.15411	0.084454	0.073305	0.070909	2	1	2	1	5
6_6													2	1	2	1	5
6_7	0.28199	0.13513	0.090704	0.096951	0.12284	0.096957	0.13326	0.16428	0.12064	0.078474	0.11633	0.073012	2	1	2	1	5
6_8	0.045821	0.10759	0.05097	0.076902	0.23876	0.095437	0.061827	0.26921	0.10756	0.2383	0.15626	0.093935	2	1	2	1	5
6_9	0.1108	0.061577	0.098712	0.098048	0.081447	0.10076	0.029478	0.10027	0.08304	0.092137	0.045734	0.060478	2	1	2	1	5
6_10	0.049787	0.13633	0.10398	0.090733	0.10656	0.093128	0.14918	0.10424	0.079354	0.27471	0.33215	0.12196	2	1	2	1	5
7_1	0.2845	0.29611	0.14178	0.061207	0.094837	0.084952	0.24818	0.13603	0.14378				2	1	2	1	5
7_2	0.027038	0.11479	0.11941	0.066298	0.12367	0.069912	0.1135	0.14809	0.07132	0.16524	0.162	0.07862	2	1	2	1	5
7_3	0.052626	0.068029	0.096168	0.19492	0.14287	0.11439	0.18264	0.11313	0.065535	0.14623	0.14554	0.093146	2	1	2	1	5
7_4	0.075721	0.068515	0.093596	0.11111	0.12245	0.081654	0.1643	0.18219	0.097431	0.099852	0.076759	0.08749	2	1	2	1	5
7_5	0.081957	0.05969	0.086896	0.02454	0.069466	0.067441	0.050663	0.065921	0.13266	0.11576	0.14934	0.05803	2	1	2	1	5
7_6	0.12618	0.10701	0.13864	0.02892	0.061452	0.081902	0.11807	0.092549	0.083966	0.093662	0.12241	0.09315	2	1	2	1	5
7_7													2	1	2	1	5
7_8	0.072004	0.075236	0.11343	0.11217	0.10671	0.12616	0.072895	0.089142	0.073602	0.20054	0.091934	0.11581	2	1	2	1	5
7_9	0.075609	0.085153	0.098063	0.12692	0.097072	0.10328	0.19011	0.12299	0.059262	0.25118	0.12071	0.066422	2	1	2	1	5
7_10	0.14344	0.17121	0.06041	0.10586	0.11393	0.10691	0.063125	0.11493	0.086649	0.15043	0.12861	0.062264	2	1	2	1	5
8_1	0.017463	0.05902	0.07493	0.069143	0.073367	0.082744	0.26103	0.14676	0.10504				2	1	2	1	5
8_2	0.33586	0.22192	0.09886	0.18453	0.12934	0.084827	0.091723	0.10393	0.10833	0.23415	0.13358	0.10629	2	1	2	1	5
8_3	0.045436	0.073975	0.09107	0.024985	0.10689	0.10688	0.088002	0.21302	0.087085	0.068107	0.17809	0.099611	2	1	2	1	5
8_4	0.04338	0.030975	0.084894	0.013946	0.059097	0.047848	0.18089	0.15338	0.071774	0.11646	0.12854	0.12287	2	1	2	1	5
8_5	0.074765	0.075522	0.066982	0.044725	0.13962	0.064816	0.017128	0.10211	0.13681	0.063407	0.11893	0.07396	2	1	2	1	5
8_6	0.087088	0.091363	0.077786	0.084221	0.10643	0.072828	0.050116	0.13075	0.077061	0.11079	0.14957	0.062384	2	1	2	1	5
8_7	0.027087	0.04077	0.073321	0.18711	0.11662	0.078569	0.25027	0.048489	0.088927	0.10331	0.072363	0.087396	2	1	2	1	5
8_8													2	1	2	1	5
8_9	0.085551	0.088873	0.11062	0.086411	0.16099	0.11331	0.089491	0.098113	0.12099	0.081915	0.13797	0.073451	2	1	2	1	5
8_10	0.039506	0.054816	0.087483	0.13409	0.13836	0.072597	0.10227	0.12943	0.077777	0.088829	0.16248	0.12329	2	1	2	1	5
9_1	0.20602	0.17063	0.12058	0.052675	0.13778	0.11489	0.099574	0.097735	0.082003				2	1	2	1	5
9_2	0.06136	0.08817	0.069443	0.056057	0.11867	0.10951	0.067969	0.14507	0.11115	0.21061	0.098627	0.091345	2	1	2	1	5
9_3	0.21617	0.12107	0.074364	0.096576	0.12511	0.11929	0.25293	0.10438	0.074291	0.2228	0.098747	0.075618	2	1	2	1	5
9_4	0.085391	0.047674	0.084204	0.19118	0.16145	0.11717	0.1523	0.16042	0.085729	0.11224	0.10427	0.10345	2	1	2	1	5
9_5	0.10016	0.056294	0.11404	0.083792	0.086754	0.12092	0.069133	0.12822	0.10044	0.20504	0.092148	0.076483	2	1	2	1	5
9_6	0.1125	0.055577	0.12889	0.1476	0.21954	0.11115	0.10479	0.11568	0.10779	0.13192	0.10248	0.062376	2	1	2	1	5
9_7	0.16398	0.17921	0.076755	0.066792	0.13668	0.084572	0.12648	0.11357	0.057079	0.13342	0.16722	0.11792	2	1	2	1	5
9_8	0.067683	0.10135	0.096034	0.072405	0.1425	0.068932	0.087898	0.13747	0.11234	0.15966	0.10429	0.070673	2	1	2	1	5
9_9													2	1	2	1	5
9_10	0.16577	0.059993	0.068116	0.19993	0.15502	0.12085	0.14679	0.20062	0.14635	0.12536	0.067428	0.093712	2	1	2	1	5
10_1	0.052581	0.078436	0.070538	0.073616	0.17994	0.082875	0.079133	0.13215	0.11079				2	1	2	1	5
10_2	0.092678	0.076118	0.094505	0.035246	0.16215	0.074493	0.054326	0.098449	0.080977	0.19809	0.13697	0.10664	2	1	2	1	5
10_3	0.14098	0.086954	0.11155	0.079931	0.092927	0.10203	0.21478	0.089171	0.08912	0.0659	0.32729	0.12548	2	1	2	1	5
10_4	0.14127	0.064008	0.10156	0.23556	0.16377	0.069151	0.22929	0.22589	0.088753	0.17288	0.12755	0.10156	2	1	2	1	5
10_5	0.37046	0.18685	0.14157	0.17473	0.12853	0.099293	0.067125	0.1513	0.092683	0.21242	0.11548	0.073408	2	1	2	1	5
10_6	0.094134	0.12185	0.14261	0.17633	0.24297	0.086991	0.12506	0.16903	0.084006	0.028391	0.096546	0.089122	2	1	2	1	5
10_7	0.081033	0.076994	0.099051	0.10721	0.090252	0.097998	0.19364	0.099981	0.10382	0.17318	0.064404	0.11658	2	1	2	1	5
10_8	0.11231	0.15552	0.056029	0.23332	0.21187	0.12649	0.23456	0.18094	0.10781	0.19839	0.12155	0.0881	2	1	2	1	5
10_9	0.062945	0.078072	0.11356	0.084826	0.14802	0.074538	0.12583	0.14408	0.074448	0.15216	0.075703	0.082171	2	1	2	1	5
10_10													2	1	2	1	5
1_1													3	1	2	1	4
1_2	0.071023	0.048841	0.15068	0.088658	0.11138	0.12273	0.075701	0.18299	0.15997				3	1	2	1	4
1_3	0.31353	0.26902	0.19505	0.098236	0.18585	0.15063	0.15756	0.21259	0.13871				3	1	2	1	4
1_4	0.4013	0.17959	0.13539	0.28341	0.14486	0.1234	0.11514	0.10341	0.13766				3	1	2	1	4
1_5	0.20557	0.093029	0.12615	0.12177	0.16237	0.12362	0.049029	0.21234	0.17995				3	1	2	1	4
1_6	0.17124	0.11023	0.12783	0.1815	0.10449	0.11702	0.050959	0.21017	0.13328				3	1	2	1	4
1_7	0.20797	0.20047	0.15013	0.10197	0.18061	0.10411	0.26287	0.16968	0.15752				3	1	2	1	4
1_8	0.11491	0.092287	0.13605	0.055724	0.092944	0.15729	0.29838	0.32203	0.15646				3	1	2	1	4
1_9	0.048319	0.06576	0.17344	0.15977	0.099574	0.13708	0.17602	0.20476	0.17931				3	1	2	1	4
1_10	0.054203	0.051511	0.14547	0.048217	0.11931	0.15698	0.15908	0.15404	0.14773				3	1	2	1	4
2_1	0.052918	0.12553	0.1298	0.078464	0.13727	0.093621	0.18222	0.22935	0.12864				3	1	2	1	4
2_2													3	1	2	1	4
2_3	0.14939	0.089256	0.1671	0.32039	0.14339	0.10372	0.31335	0.26693	0.10006	0.35777	0.17385	0.089495	3	1	2	1	4
2_4	0.19724	0.18343	0.18474	0.14196	0.06159	0.16295	0.093737	0.10986	0.10971	0.19233	0.1743	0.15724	3	1	2	1	4
2_5	0.30815	0.37404	0.18359	0.07434	0.15322	0.14303	0.053021	0.10797	0.18657	0.20418	0.24066	0.14751	3	1	2	1	4
2_6	0.351	0.29595	0.15599	0.078922	0.033716	0.12772	0.054941	0.13836	0.13465	0.23712	0.097908	0.097764	3	1	2	1	4
2_7	0.11995	0.10841	0.10797	0.069252	0.084666	0.13578	0.017601	0.06069	0.16273	0.24479	0.2012	0.22934	3	1	2	1	4
2_8	0.13562	0.28574	0.19164	0.056972	0.040515	0.1513	0.29304	0.18096	0.12036	0.12455	0.15302	0.095241	3	1	2	1	4
2_9	0.12119	0.22959	0.1316	0.16631	0.17139	0.11687	0.24325	0.14997	0.067401	0.26593	0.23942	0.10579	3	1	2	1	4
2_10	0.30569	0.23723	0.12201	0.30019	0.20786	0.093294	0.12414	0.22298	0.12845	0.29611	0.20324	0.16455	3	1	2	1	4
3_1	0.054555	0.13865	0.12719	0.18851	0.17595	0.22618	0.1232	0.19226	0.14165				3	1	2	1	4
3_2	0.13008	0.077968	0.08378	0.17643	0.18146	0.19378	0.13419	0.17289	0.13515	0.24173	0.29142	0.18554	3	1	2	1	4
3_3													3	1	2	1	4
3_4	0.052911	0.091344	0.11116	0.34875	0.23212	0.11456	0.31828	0.15771	0.10703	0.061151	0.1952	0.12342	3	1	2	1	4
3_5	0.087734	0.09526	0.1327	0.19679	0.13448	0.13131	0.038546	0.084328	0.10275	0.10647	0.094966	0.095095	3	1	2	1	4
3_6	0.012854	0.05386	0.1054	0.10803	0.17444	0.16233	0.020885	0.14757	0.14156	0.20485	0.15124	0.11937	3	1	2	1	4
3_7	0.035975	0.067067	0.14138	0.33257	0.19249	0.19412	0.34638	0.21406	0.079951	0.25193	0.16452	0.18095	3	1	2	1	4
3_8	0.21328	0.12027	0.10521	0.081999	0.23048	0.086205	0.1046	0.088523	0.13614	0.071723	0.16339	0.11579	3	1	2	1	4
3_9	0.11136	0.065519	0.08942	0.31889	0.20436	0.1878	0.31307	0.34257	0.083842	0.20011	0.30053	0.099235	3	1	2	1	4
3_10	0.083211	0.071843	0.12249	0.21662	0.14235	0.1319	0.036767	0.12582	0.11609	0.12961	0.22986	0.11449	3	1	2	1	4
4_1	0.091617	0.10008	0.18533	0.26032	0.30313	0.17566	0.20222	0.28623	0.1337				3	1	2	1	4
4_2	0.21808	0.23895	0.132	0.10068	0.27256	0.16871	0.2119	0.22473	0.13505	0.10229	0.09578	0.12946	3	1	2	1	4
4_3	0.14483	0.27312	0.16472	0.055752	0.11602	0.12843	0.16561	0.19444	0.10208	0.08218	0.16513	0.14773	3	1	2	1	4
4_4													3	1	2	1	4
4_5	0.17303	0.061708	0.1962	0.5278	0.18988	0.11882	0.52691	0.13586	0.12073	0.13735	0.13481	0.092543	3	1	2	1	4
4_6	0.11271	0.18265	0.18178	0.19309	0.3117	0.12863	0.22543	0.066432	0.18031	0.40935	0.35959	0.15046	3	1	2	1	4
4_7	0.19071	0.21755	0.20221	0.038524	0.12515	0.083128	0.050074	0.15365	0.099303	0.14865	0.090187	0.12254	3	1	2	1	4
4_8	0.057881	0.076664	0.1363	0.55809	0.22577	0.094238	0.10845	0.13256	0.095095	0.1091	0.095938	0.15744	3	1	2	1	4
4_9	0.076878	0.12825	0.09577	0.3064	0.2027	0.18203	0.23359	0.17876	0.12354	0.39524	0.20873	0.11058	3	1	2	1	4
4_10	0.22246	0.17909	0.11646	0.17343	0.15548	0.12034	0.04581	0.073518	0.10815	0.11096	0.17603	0.19868	3	1	2	1	4
5_1	0.05967	0.16606	0.135	0.052674	0.18865	0.13466	0.12135	0.30385	0.11503				3	1	2	1	4
5_2	0.03222	0.057406	0.12596	0.04089	0.08397	0.11334	0.10513	0.18617	0.16989	0.1298	0.14209	0.11752	3	1	2	1	4
5_3	0.094965	0.14783	0.12934	0.050277	0.077212	0.13008	0.085002	0.10323	0.19921	0.18256	0.18992	0.17735	3	1	2	1	4
5_4	0.038846	0.093244	0.12105	0.097436	0.1451	0.11629	0.14868	0.051674	0.18951	0.20904	0.067887	0.11819	3	1	2	1	4
5_5													3	1	2	1	4
5_6	0.048832	0.11865	0.10516	0.13824	0.11965	0.14485	0.086325	0.13886	0.12584	0.12948	0.15066	0.071984	3	1	2	1	4
5_7	0.11507	0.11149	0.11328	0.23376	0.28065	0.18496	0.12344	0.13626	0.12748	0.38544	0.13619	0.10251	3	1	2	1	4
5_8	0.081335	0.19615	0.14312	0.14983	0.2499	0.1301	0.16646	0.13921	0.1662	0.048183	0.10503	0.15923	3	1	2	1	4
5_9	0.070343	0.16967	0.1257	0.079207	0.10892	0.12934	0.059477	0.11827	0.13255	0.3944	0.18995	0.15305	3	1	2	1	4
5_10	0.08486	0.10248	0.11403	0.078498	0.20659	0.1062	0.1075	0.16285	0.12973	0.35547	0.22853	0.2448	3	1	2	1	4
6_1	0.13656	0.090348	0.12139	0.34697	0.34674	0.11918	0.30105	0.19808	0.11363				3	1	2	1	4
6_2	0.066727	0.13316	0.11713	0.11801	0.15871	0.13494	0.071786	0.1839	0.1099	0.22312	0.14799	0.11627	3	1	2	1	4
6_3	0.12642	0.099388	0.088753	0.085591	0.20467	0.089913	0.24714	0.26001	0.13467	0.25276	0.12559	0.14027	3	1	2	1	4
6_4	0.25893	0.23814	0.15943	0.18933	0.15437	0.14332	0.26095	0.1151	0.059383	0.25125	0.13832	0.1287	3	1	2	1	4
6_5	0.088824	0.059744	0.13504	0.1656	0.14065	0.15371	0.17389	0.17171	0.18175	0.053614	0.066198	0.11066	3	1	2	1	4
6_6													3	1	2	1	4
6_7	0.09961	0.15927	0.16626	0.27043	0.18011	0.14374	0.19054	0.4311	0.16982	0.068664	0.11148	0.11434	3	1	2	1	4
6_8	0.35399	0.20623	0.11287	0.095809	0.10973	0.17103	0.095386	0.09488	0.1316	0.36217	0.14922	0.18437	3	1	2	1	4
6_9	0.23141	0.19935	0.14338	0.23446	0.12895	0.12952	0.091353	0.092924	0.11712	0.23852	0.18835	0.12742	3	1	2	1	4
6_10	0.15527	0.13013	0.16775	0.11482	0.25622	0.15875	0.10632	0.20436	0.16752	0.1598	0.14551	0.08503	3	1	2	1	4
7_1	0.16757	0.25686	0.20473	0.0027516	0.089313	0.10948	0.21046	0.088274	0.10592				3	1	2	1	4
7_2	0.019664	0.036714	0.1904	0.092689	0.083685	0.12271	0.075271	0.13794	0.14952	0.34964	0.12051	0.1842	3	1	2	1	4
7_3	0.30839	0.29346	0.14085	0.027202	0.18253	0.14365	0.10924	0.17434	0.13879	0.19893	0.098992	0.080567	3	1	2	1	4
7_4	0.068633	0.10324	0.1186	0.21849	0.30258	0.15635	0.2395	0.21642	0.12342	0.24577	0.25968	0.11487	3	1	2	1	4
7_5	0.29198	0.16302	0.13976	0.15035	0.24118	0.13076	0.032953	0.085815	0.081132	0.3116	0.19019	0.10154	3	1	2	1	4
7_6	0.057215	0.10346	0.10749	0.13748	0.080445	0.12802	0.25866	0.10807	0.13564	0.1249	0.19945	0.12845	3	1	2	1	4
7_7													3	1	2	1	4
7_8	0.1797	0.16788	0.19155	0.11338	0.14293	0.16057	0.11967	0.13514	0.076593	0.11578	0.16937	0.11103	3	1	2	1	4
7_9	0.054034	0.088672	0.12816	0.11517	0.072546	0.19422	0.09521	0.062958	0.14461	0.41109	0.096197	0.13096	3	1	2	1	4
7_10	0.0208	0.069493	0.098955	0.2495	0.23906	0.10213	0.23016	0.22585	0.13054	0.12234	0.20403	0.1524	3	1	2	1	4
8_1	0.069438	0.10042	0.13209	0.062127	0.040425	0.12708	0.2195	0.10394	0.13807				3	1	2	1	4
8_2	0.18104	0.21267	0.10358	0.13945	0.19708	0.13171	0.13449	0.15846	0.16986	0.13555	0.19222	0.1296	3	1	2	1	4
8_3	0.026915	0.024348	0.12351	0.21914	0.11045	0.1916	0.085514	0.13387	0.10222	0.24623	0.19165	0.11722	3	1	2	1	4
8_4	0.029006	0.073333	0.077636	0.21042	0.19884	0.17168	0.045183	0.23224	0.11055	0.18744	0.097824	0.11823	3	1	2	1	4
8_5	0.2765	0.15601	0.21373	0.20129	0.1327	0.1913	0.17341	0.11563	0.19347	0.1535	0.16104	0.096436	3	1	2	1	4
8_6	0.25957	0.21227	0.11359	0.066362	0.15597	0.13472	0.095027	0.067552	0.11194	0.14002	0.1206	0.17332	3	1	2	1	4
8_7	0.12098	0.14241	0.18462	0.11322	0.18196	0.17398	0.27194	0.14689	0.15688	0.23885	0.1198	0.1609	3	1	2	1	4
8_8													3	1	2	1	4
8_9	0.099941	0.061958	0.13105	0.15672	0.17747	0.15076	0.261	0.16801	0.18013	0.029953	0.1743	0.1327	3	1	2	1	4
8_10	0.19786	0.15446	0.13011	0.081341	0.14863	0.16461	0.11977	0.14225	0.13634	0.17316	0.14895	0.16777	3	1	2	1	4
9_1	0.2083	0.091324	0.15217	0.22499	0.2221	0.16111	0.059202	0.11698	0.16543				3	1	2	1	4
9_2	0.14347	0.11698	0.14323	0.18909	0.16055	0.095227	0.082629	0.09312	0.088311	0.12827	0.12107	0.17999	3	1	2	1	4
9_3	0.016228	0.058906	0.094122	0.098811	0.28843	0.12289	0.072598	0.16167	0.099737	0.34682	0.12807	0.098111	3	1	2	1	4
9_4	0.08218	0.044569	0.16363	0.32197	0.21891	0.10539	0.3516	0.16284	0.11806	0.086697	0.1141	0.17329	3	1	2	1	4
9_5	0.14912	0.19338	0.18067	0.28924	0.34319	0.1109	0.26215	0.27057	0.17322	0.16242	0.2836	0.10934	3	1	2	1	4
9_6	0.019603	0.05496	0.10861	0.27263	0.14468	0.098484	0.13901	0.13364	0.15102	0.10748	0.12909	0.1587	3	1	2	1	4
9_7	0.080109	0.088595	0.14556	0.24166	0.23893	0.14057	0.10353	0.16245	0.10726	0.31421	0.20455	0.16849	3	1	2	1	4
9_8	0.11502	0.10569	0.12606	0.057678	0.10238	0.11663	0.12283	0.088477	0.17092	0.13193	0.064878	0.092626	3	1	2	1	4
9_9													3	1	2	1	4
9_10	0.063637	0.12398	0.14752	0.11467	0.33363	0.14672	0.19319	0.17758	0.21753	0.095769	0.27066	0.13159	3	1	2	1	4
10_1	0.037946	0.11826	0.13688	0.014907	0.07076	0.1576	0.083549	0.17973	0.21381				3	1	2	1	4
10_2	0.049878	0.10727	0.14617	0.11777	0.1876	0.1879	0.25366	0.23876	0.21155	0.075945	0.10279	0.13769	3	1	2	1	4
10_3	0.132	0.19144	0.11228	0.047679	0.12014	0.10183	0.021337	0.069029	0.13155	0.25244	0.22563	0.18571	3	1	2	1	4
10_4	0.1511	0.1141	0.14107	0.13434	0.11831	0.10066	0.17554	0.11944	0.1477	0.15518	0.17997	0.13731	3	1	2	1	4
10_5	0.15521	0.14642	0.13667	0.24211	0.21256	0.11073	0.17795	0.1094	0.15387	0.36633	0.16134	0.1455	3	1	2	1	4
10_6	0.1286	0.11919	0.22556	0.15486	0.099966	0.10138	0.39701	0.20825	0.14567	0.13037	0.25575	0.11307	3	1	2	1	4
10_7	0.16485	0.11803	0.18617	0.068161	0.073328	0.12136	0.19417	0.1702	0.13426	0.33867	0.26194	0.1143	3	1	2	1	4
10_8	0.067755	0.079354	0.17063	0.11885	0.099446	0.075229	0.17267	0.15734	0.14059	0.28163	0.15265	0.089144	3	1	2	1	4
10_9	0.019794	0.040969	0.093788	0.10179	0.10586	0.11324	0.16635	0.24538	0.1308	0.047619	0.10723	0.10247	3	1	2	1	4
10_10													3	1	2	1	4
1_1													4	1	2	1	2
1_2	0.036307	0.092513	0.22938	0.097664	0.20001	0.12074	0.16854	0.41296	0.1253				4	1	2	1	2
1_3	0.045423	0.052035	0.051347	0.25171	0.22831	0.16651	0.11672	0.21647	0.12797				4	1	2	1	2
1_4	0.085373	0.2187	0.11977	0.17686	0.18598	0.065105	0.19712	0.26651	0.14864				4	1	2	1	2
1_5	0.23871	0.10809	0.15232	0.0095952	0.064344	0.13259	0.073971	0.039774	0.15776				4	1	2	1	2
1_6	0.16257	0.21662	0.26966	0.13888	0.10411	0.18263	0.15174	0.094914	0.17371				4	1	2	1	2
1_7	0.040222	0.095952	0.16831	0.063799	0.081636	0.14849	0.055763	0.24954	0.14598				4	1	2	1	2
1_8	0.25816	0.27209	0.18323	0.15587	0.17269	0.15293	0.22506	0.28686	0.1189				4	1	2	1	2
1_9	0.3249	0.1707	0.14834	0.093709	0.12991	0.090172	0.19488	0.14535	0.11833				4	1	2	1	2
1_10	0.28633	0.37096	0.20592	0.13275	0.20572	0.16999	0.14247	0.19279	0.19951				4	1	2	1	2
2_1	0.08962	0.22561	0.21836	0.27203	0.26629	0.1072	0.10122	0.058165	0.16746				4	1	2	1	2
2_2													4	1	2	1	2
2_3	0.10673	0.12646	0.1301	0.21518	0.20319	0.15516	0.20436	0.14044	0.10951	0.050187	0.08431	0.10011	4	1	2	1	2
2_4	0.10455	0.23866	0.137	0.19627	0.1699	0.12156	0.093153	0.12653	0.13506	0.35052	0.19534	0.15087	4	1	2	1	2
2_5	0.20878	0.15528	0.14019	0.087434	0.36774	0.15066	0.092526	0.21997	0.17282	0.14489	0.13687	0.13546	4	1	2	1	2
2_6	0.14858	0.25834	0.22995	0.1125	0.14752	0.20073	0.1363	0.16004	0.22122	0.14927	0.11293	0.11875	4	1	2	1	2
2_7	0.2688	0.11633	0.16701	0.085334	0.091153	0.15145	0.046356	0.23086	0.12963	0.14145	0.13272	0.1381	4	1	2	1	2
2_8	0.30506	0.428	0.41628	0.11306	0.22045	0.26766	0.23039	0.1318	0.18051	0.13525	0.18158	0.23679	4	1	2	1	2
2_9	0.11081	0.059189	0.092117	0.14442	0.20391	0.16919	0.17718	0.076942	0.17215	0.374	0.18468	0.14841	4	1	2	1	2
2_10	0.0090335	0.044744	0.13654	0.2197	0.31354	0.15662	0.045649	0.096083	0.18681	0.16627	0.15831	0.10406	4	1	2	1	2
3_1	0.20869	0.21347	0.16822	0.14266	0.10277	0.13673	0.10372	0.28307	0.14814				4	1	2	1	2
3_2	0.11916	0.14585	0.073551	0.14667	0.24033	0.18019	0.13045	0.20807	0.13154	0.10737	0.22065	0.10847	4	1	2	1	2
3_3													4	1	2	1	2
3_4	0.18764	0.13924	0.097939	0.12842	0.08703	0.12358	0.068443	0.10625	0.12329	0.3931	0.28909	0.12527	4	1	2	1	2
3_5	0.13283	0.1715	0.15044	0.14631	0.25174	0.14683	0.058401	0.044585	0.14816	0.10568	0.14765	0.11289	4	1	2	1	2
3_6	0.08214	0.15428	0.19049	0.19381	0.2499	0.12663	0.2582	0.18981	0.12305	0.12778	0.116	0.10664	4	1	2	1	2
3_7	0.13376	0.31686	0.15194	0.054989	0.11833	0.13795	0.13943	0.29899	0.13445	0.10282	0.087809	0.10772	4	1	2	1	2
3_8	0.19813	0.090275	0.10733	0.16487	0.20919	0.096239	0.3107	0.14508	0.064701	0.24981	0.19045	0.16346	4	1	2	1	2
3_9	0.16324	0.10806	0.14761	0.20752	0.20556	0.13659	0.1144	0.30709	0.11984	0.26726	0.24095	0.15848	4	1	2	1	2
3_10	0.20627	0.19469	0.15592	0.093434	0.11446	0.15521	0.2763	0.25039	0.10657	0.078395	0.092756	0.14504	4	1	2	1	2
4_1	0.22683	0.14951	0.12137	0.12244	0.21968	0.1235	0.093301	0.086793	0.11235				4	1	2	1	2
4_2	0.1209	0.14833	0.11042	0.064706	0.17873	0.090042	0.065633	0.085326	0.088053	0.32398	0.15389	0.16555	4	1	2	1	2
4_3	0.10387	0.078631	0.20909	0.40459	0.19562	0.16748	0.30125	0.19474	0.13514	0.31684	0.10986	0.10363	4	1	2	1	2
4_4													4	1	2	1	2
4_5	0.14052	0.087391	0.11925	0.10573	0.12371	0.1279	0.13963	0.10135	0.13173	0.10093	0.081516	0.086627	4	1	2	1	2
4_6	0.26393	0.16796	0.23741	0.23838	0.23433	0.08623	0.27981	0.1861	0.082242	0.29986	0.11749	0.10215	4	1	2	1	2
4_7	0.19862	0.13786	0.12737	0.59174	0.23297	0.1801	0.27374	0.16029	0.11303	0.13024	0.227	0.092665	4	1	2	1	2
4_8	0.25576	0.17214	0.17308	0.11698	0.29958	0.17378	0.25421	0.19925	0.091786	0.24021	0.13623	0.17033	4	1	2	1	2
4_9	0.046299	0.062805	0.1199	0.14444	0.21824	0.15213	0.30345	0.21024	0.13078	0.061574	0.067945	0.11464	4	1	2	1	2
4_10	0.085673	0.087551	0.1112	0.47369	0.21916	0.16549	0.17066	0.18537	0.083716	0.21734	0.10662	0.15474	4	1	2	1	2
5_1	0.055732	0.17915	0.20601	0.15627	0.098594	0.14999	0.28278	0.12569	0.16208				4	1	2	1	2
5_2	0.13439	0.16754	0.13754	0.013752	0.12993	0.15108	0.096183	0.22897	0.14711	0.30771	0.20579	0.24585	4	1	2	1	2
5_3	0.055001	0.028105	0.11003	0.071171	0.10832	0.12345	0.080452	0.07924	0.085185	0.1076	0.095346	0.089272	4	1	2	1	2
5_4	0.015218	0.055057	0.17433	0.16126	0.33762	0.083694	0.11934	0.119	0.14085	0.088254	0.16324	0.05316	4	1	2	1	2
5_5													4	1	2	1	2
5_6	0.13147	0.13663	0.12838	0.28397	0.27578	0.20336	0.081149	0.13919	0.18762	0.29602	0.17433	0.17269	4	1	2	1	2
5_7	0.075303	0.09338	0.12106	0.054148	0.22315	0.20343	0.11767	0.13529	0.12517	0.13046	0.062265	0.11118	4	1	2	1	2
5_8	0.34594	0.25788	0.17144	0.32046	0.23202	0.20116	0.28195	0.1474	0.090416	0.24236	0.19831	0.13747	4	1	2	1	2
5_9	0.095201	0.078082	0.14436	0.03564	0.23435	0.17012	0.22089	0.23737	0.1572	0.18954	0.11258	0.162	4	1	2	1	2
5_10	0.037318	0.049725	0.11425	0.21946	0.16583	0.089747	0.077267	0.19544	0.1728	0.18193	0.24021	0.18186	4	1	2	1	2
6_1	0.19738	0.15087	0.16104	0.051342	0.14065	0.15859	0.1973	0.090689	0.12673				4	1	2	1	2
6_2	0.22368	0.33359	0.26897	0.25727	0.29889	0.1607	0.07511	0.15914	0.11888	0.23906	0.10717	0.15559	4	1	2	1	2
6_3	0.080152	0.085553	0.088672	0.25848	0.1872	0.11393	0.081263	0.091136	0.12084	0.26343	0.18975	0.098671	4	1	2	1	2
6_4	0.034726	0.064967	0.21378	0.19593	0.099331	0.1271	0.12742	0.19236	0.1285	0.18858	0.11603	0.096352	4	1	2	1	2
6_5	0.098079	0.10234	0.15348	0.038898	0.17112	0.16751	0.22137	0.22205	0.11762	0.29534	0.1547	0.11753	4	1	2	1	2
6_6													4	1	2	1	2
6_7	0.08106	0.13112	0.19735	0.13469	0.27459	0.21157	0.15444	0.23321	0.17537	0.39445	0.20406	0.12894	4	1	2	1	2
6_8	0.29065	0.33334	0.27155	0.23766	0.17188	0.13043	0.37109	0.21404	0.1786	0.068016	0.091379	0.14804	4	1	2	1	2
6_9	0.07447	0.039625	0.11676	0.092153	0.17701	0.16646	0.19854	0.11297	0.097605	0.084169	0.094238	0.12642	4	1	2	1	2
6_10	0.15534	0.27624	0.20944	0.023913	0.15471	0.13052	0.26247	0.12193	0.10518	0.14608	0.096981	0.19475	4	1	2	1	2
7_1	0.15645	0.18556	0.11927	0.17865	0.14551	0.14369	0.32274	0.28705	0.16074				4	1	2	1	2
7_2	0.065003	0.058122	0.18562	0.11757	0.12473	0.16624	0.28938	0.2031	0.18433	0.28378	0.18235	0.12135	4	1	2	1	2
7_3	0.096638	0.19672	0.13207	0.38088	0.14848	0.10501	0.36994	0.15184	0.12198	0.35178	0.14937	0.13219	4	1	2	1	2
7_4	0.1736	0.1845	0.11733	0.26171	0.22488	0.10372	0.40161	0.15048	0.098229	0.27461	0.14133	0.092565	4	1	2	1	2
7_5	0.080833	0.15155	0.08245	0.1357	0.12972	0.11083	0.39176	0.29475	0.12705	0.2316	0.25636	0.15351	4	1	2	1	2
7_6	0.17548	0.095966	0.13885	0.061661	0.043014	0.15402	0.10788	0.16091	0.13521	0.21158	0.23839	0.15916	4	1	2	1	2
7_7													4	1	2	1	2
7_8	0.043123	0.0682	0.11409	0.049068	0.15433	0.097306	0.081016	0.089755	0.20989	0.17532	0.23497	0.15473	4	1	2	1	2
7_9	0.060139	0.1104	0.12713	0.12964	0.23299	0.1052	0.10767	0.21448	0.11937	0.19196	0.1802	0.19193	4	1	2	1	2
7_10	0.028678	0.12476	0.18993	0.13204	0.17561	0.16668	0.057915	0.11355	0.21003	0.23284	0.30729	0.16394	4	1	2	1	2
8_1	0.010635	0.063277	0.15144	0.14093	0.11099	0.13612	0.036784	0.068664	0.10668				4	1	2	1	2
8_2	0.31333	0.38415	0.40868	0.24907	0.2162	0.16768	0.076232	0.18349	0.17075	0.23921	0.17933	0.11626	4	1	2	1	2
8_3	0.21786	0.12105	0.065362	0.12202	0.15875	0.10489	0.050265	0.12487	0.098803	0.074884	0.21588	0.11811	4	1	2	1	2
8_4	0.26452	0.12624	0.1571	0.15963	0.29326	0.09783	0.095917	0.18969	0.11899	0.23525	0.12579	0.10841	4	1	2	1	2
8_5	0.19677	0.289	0.12199	0.28112	0.18078	0.11223	0.051432	0.1661	0.1513	0.026538	0.028318	0.11244	4	1	2	1	2
8_6	0.18894	0.19008	0.26451	0.55354	0.22536	0.12835	0.30701	0.24086	0.21419	0.41666	0.16782	0.15167	4	1	2	1	2
8_7	0.035567	0.098415	0.12465	0.099559	0.13034	0.13932	0.18608	0.053737	0.10591	0.11152	0.072566	0.12425	4	1	2	1	2
8_8													4	1	2	1	2
8_9	0.24723	0.2062	0.12177	0.1433	0.087015	0.094476	0.070007	0.083017	0.12503	0.2547	0.27576	0.13983	4	1	2	1	2
8_10	0.14107	0.14386	0.18158	0.16728	0.16467	0.15623	0.020878	0.091228	0.17684	0.038722	0.047797	0.13682	4	1	2	1	2
9_1	0.072349	0.15095	0.15706	0.33201	0.22254	0.1502	0.086411	0.14641	0.14239				4	1	2	1	2
9_2	0.18471	0.14701	0.1373	0.2416	0.12757	0.1291	0.17117	0.10729	0.11124	0.15401	0.15196	0.13869	4	1	2	1	2
9_3	0.094552	0.050648	0.11099	0.056542	0.1114	0.11179	0.10678	0.11303	0.16271	0.25395	0.22626	0.1444	4	1	2	1	2
9_4	0.1657	0.080628	0.11322	0.1068	0.12665	0.11682	0.33147	0.16066	0.10169	0.19221	0.14749	0.083371	4	1	2	1	2
9_5	0.09575	0.17799	0.17277	0.051085	0.20434	0.14901	0.064084	0.14684	0.11911	0.36736	0.21244	0.16455	4	1	2	1	2
9_6	0.1774	0.14127	0.091171	0.08564	0.16008	0.075593	0.097553	0.14934	0.15139	0.38561	0.11192	0.1776	4	1	2	1	2
9_7	0.13441	0.10958	0.10754	0.18577	0.19697	0.12664	0.052812	0.13594	0.099285	0.25287	0.18019	0.1013	4	1	2	1	2
9_8	0.03679	0.12836	0.099836	0.13329	0.11315	0.093185	0.077789	0.038898	0.099094	0.18716	0.15149	0.1842	4	1	2	1	2
9_9													4	1	2	1	2
9_10	0.044	0.11143	0.11895	0.12568	0.14865	0.098732	0.0074174	0.04373	0.10605	0.24393	0.1437	0.079668	4	1	2	1	2
10_1	0.051295	0.10692	0.11454	0.085989	0.088746	0.25635	0.059393	0.15414	0.12322				4	1	2	1	2
10_2	0.13659	0.23163	0.2302	0.047222	0.11822	0.13712	0.41533	0.22407	0.14425	0.12501	0.14958	0.15548	4	1	2	1	2
10_3	0.21941	0.16068	0.054776	0.052649	0.11478	0.14591	0.35675	0.14659	0.15662	0.4733	0.25484	0.11238	4	1	2	1	2
10_4	0.20471	0.14642	0.10968	0.19924	0.11772	0.08835	0.12588	0.05292	0.1467	0.13088	0.061678	0.11767	4	1	2	1	2
10_5	0.10667	0.088138	0.14265	0.096949	0.13346	0.12632	0.16491	0.23085	0.16739	0.21103	0.14822	0.1193	4	1	2	1	2
10_6	0.10979	0.20758	0.16559	0.12091	0.16811	0.14693	0.17763	0.21529	0.14677	0.092365	0.17447	0.13007	4	1	2	1	2
10_7	0.46803	0.27405	0.1426	0.11457	0.11995	0.16078	0.27908	0.13272	0.15155	0.12296	0.12331	0.095186	4	1	2	1	2
10_8	0.086047	0.050497	0.26036	0.12914	0.16889	0.1679	0.37058	0.2711	0.23653	0.27345	0.23495	0.15774	4	1	2	1	2
10_9	0.097253	0.10085	0.13133	0.090231	0.12981	0.10336	0.25344	0.26774	0.23858	0.28026	0.17881	0.084229	4	1	2	1	2
10_10													4	1	2	1	2
1_1													5	1	2	1	3
1_2	0.040782	0.05087	0.20959	0.24776	0.2004	0.20541	0.31713	0.1996	0.19327				5	1	2	1	3
1_3	0.17177	0.25312	0.24383	0.36884	0.23847	0.16891	0.20476	0.15239	0.17902				5	1	2	1	3
1_4	0.12656	0.08044	0.27698	0.22469	0.097059	0.13874	0.20388	0.32753	0.15116				5	1	2	1	3
1_5	0.051845	0.11836	0.18334	0.20437	0.16007	0.1598	0.18229	0.11231	0.15622				5	1	2	1	3
1_6	0.13281	0.05545	0.18788	0.21569	0.20657	0.12799	0.14856	0.22248	0.15257				5	1	2	1	3
1_7	0.1177	0.13084	0.15914	0.068242	0.18669	0.1974	0.25367	0.18953	0.21443				5	1	2	1	3
1_8	0.042491	0.12934	0.11747	0.035786	0.19481	0.19332	0.3388	0.17814	0.13712				5	1	2	1	3
1_9	0.16394	0.13871	0.18625	0.28417	0.26718	0.13524	0.26002	0.19904	0.14361				5	1	2	1	3
1_10	0.14197	0.13597	0.14893	0.11174	0.078579	0.16951	0.28204	0.3151	0.11699				5	1	2	1	3
2_1	0.15592	0.17342	0.14874	0.19105	0.19277	0.23621	0.16426	0.32707	0.29545				5	1	2	1	3
2_2													5	1	2	1	3
2_3	0.067613	0.096751	0.12769	0.093207	0.12382	0.17253	0.093754	0.11293	0.12422	0.095467	0.092107	0.10805	5	1	2	1	3
2_4	0.29178	0.13404	0.14982	0.23002	0.29825	0.15295	0.075287	0.27634	0.15364	0.14565	0.10925	0.10167	5	1	2	1	3
2_5	0.043061	0.17036	0.21526	0.084354	0.069083	0.10638	0.092397	0.17556	0.16522	0.45289	0.30551	0.10511	5	1	2	1	3
2_6	0.22917	0.17037	0.20703	0.33934	0.31958	0.15742	0.179	0.15135	0.19887	0.31182	0.12941	0.1036	5	1	2	1	3
2_7	0.12404	0.096014	0.16861	0.18023	0.10078	0.20066	0.051643	0.10902	0.12651	0.29725	0.16379	0.16169	5	1	2	1	3
2_8	0.095897	0.13258	0.12671	0.16155	0.21809	0.12783	0.11551	0.26986	0.15283	0.16893	0.077553	0.095158	5	1	2	1	3
2_9	0.30345	0.11842	0.12952	0.053507	0.13031	0.10793	0.09756	0.19342	0.14026	0.29788	0.13306	0.1759	5	1	2	1	3
2_10	0.15402	0.16258	0.15939	0.27572	0.33918	0.13571	0.13425	0.20989	0.16877	0.079033	0.11023	0.12408	5	1	2	1	3
3_1	0.058425	0.095568	0.14824	0.19424	0.17556	0.12326	0.062626	0.061593	0.13156				5	1	2	1	3
3_2	0.10065	0.14188	0.10217	0.068737	0.11893	0.14594	0.19354	0.30679	0.082444	0.44889	0.17057	0.12614	5	1	2	1	3
3_3													5	1	2	1	3
3_4	0.094806	0.19183	0.19036	0.38765	0.15687	0.18865	0.42409	0.21403	0.15735	0.35113	0.129	0.16004	5	1	2	1	3
3_5	0.11241	0.17871	0.13479	0.16278	0.21419	0.18283	0.18327	0.2737	0.17808	0.22399	0.37832	0.13055	5	1	2	1	3
3_6	0.1088	0.25861	0.17251	0.10682	0.089605	0.12039	0.19432	0.28548	0.17448	0.33718	0.25971	0.14763	5	1	2	1	3
3_7	0.10147	0.2371	0.15757	0.16886	0.17427	0.13169	0.30492	0.23699	0.20046	0.19691	0.18235	0.16205	5	1	2	1	3
3_8	0.079336	0.03304	0.080713	0.077542	0.16727	0.12461	0.31491	0.23306	0.2003	0.20816	0.13152	0.14983	5	1	2	1	3
3_9	0.19675	0.23125	0.16595	0.39011	0.16481	0.19998	0.332	0.22548	0.20364	0.33542	0.15891	0.099248	5	1	2	1	3
3_10	0.039592	0.097869	0.14521	0.060728	0.080239	0.1594	0.033431	0.11418	0.12217	0.11302	0.17674	0.08825	5	1	2	1	3
4_1	0.15209	0.17148	0.15323	0.13034	0.15321	0.12623	0.077618	0.2257	0.19937				5	1	2	1	3
4_2	0.18875	0.23873	0.19706	0.18644	0.20009	0.1486	0.11933	0.09764	0.16696	0.20916	0.12657	0.084994	5	1	2	1	3
4_3	0.090135	0.077282	0.17167	0.21384	0.22097	0.17001	0.095507	0.14896	0.17537	0.1981	0.064297	0.0767	5	1	2	1	3
4_4													5	1	2	1	3
4_5	0.12652	0.18298	0.1026	0.10094	0.14793	0.16651	0.045366	0.11519	0.13397	0.47251	0.222	0.067748	5	1	2	1	3
4_6	0.13297	0.17624	0.13583	0.064106	0.19604	0.21269	0.069609	0.14079	0.14739	0.19823	0.34094	0.11003	5	1	2	1	3
4_7	0.17781	0.1161	0.18591	0.19561	0.25159	0.19088	0.10939	0.11509	0.14782	0.13242	0.13538	0.14438	5	1	2	1	3
4_8	0.11796	0.16851	0.17851	0.25803	0.20219	0.15036	0.18498	0.17574	0.18774	0.09854	0.21568	0.10966	5	1	2	1	3
4_9	0.21432	0.087577	0.12203	0.28409	0.18797	0.14793	0.30377	0.13348	0.13068	0.40541	0.16876	0.16369	5	1	2	1	3
4_10	0.12348	0.11696	0.13095	0.15468	0.29098	0.11314	0.1136	0.14283	0.12389	0.19889	0.21666	0.15288	5	1	2	1	3
5_1	0.053781	0.040782	0.094299	0.15627	0.20348	0.094664	0.22402	0.15137	0.11912				5	1	2	1	3
5_2	0.11292	0.21221	0.15858	0.073478	0.075566	0.12529	0.21938	0.16636	0.12651	0.39816	0.12255	0.12025	5	1	2	1	3
5_3	0.10928	0.11025	0.089956	0.21222	0.19052	0.10105	0.24195	0.18205	0.11197	0.027977	0.083223	0.22822	5	1	2	1	3
5_4	0.061138	0.1269	0.12513	0.32718	0.19224	0.13687	0.29257	0.07085	0.16774	0.072701	0.089853	0.12359	5	1	2	1	3
5_5													5	1	2	1	3
5_6	0.29944	0.24107	0.084754	0.23124	0.26113	0.19027	0.26195	0.18532	0.084791	0.20041	0.081015	0.10475	5	1	2	1	3
5_7	0.046189	0.12107	0.10898	0.099096	0.12805	0.17629	0.049582	0.13747	0.10136	0.086866	0.14629	0.18897	5	1	2	1	3
5_8	0.30436	0.19275	0.1494	0.080994	0.065438	0.11096	0.11856	0.082764	0.099386	0.080152	0.093645	0.17484	5	1	2	1	3
5_9	0.37705	0.33926	0.13287	0.25579	0.091038	0.11356	0.30718	0.13452	0.15192	0.093153	0.18087	0.18002	5	1	2	1	3
5_10	0.034944	0.05548	0.14706	0.14356	0.15307	0.14618	0.14434	0.2336	0.090136	0.23863	0.19823	0.10156	5	1	2	1	3
6_1	0.21628	0.1452	0.24109	0.31099	0.15108	0.11774	0.22553	0.12101	0.14023				5	1	2	1	3
6_2	0.24532	0.21999	0.20487	0.16934	0.084884	0.2013	0.10894	0.093968	0.17205	0.48887	0.27537	0.096627	5	1	2	1	3
6_3	0.12866	0.081084	0.2093	0.10982	0.17972	0.16189	0.21742	0.22306	0.22484	0.1753	0.095118	0.22844	5	1	2	1	3
6_4	0.17036	0.070107	0.13057	0.22163	0.13253	0.18697	0.27905	0.15328	0.19549	0.030402	0.13309	0.25347	5	1	2	1	3
6_5	0.14309	0.26074	0.13334	0.046934	0.10075	0.12907	0.20204	0.14392	0.18213	0.26113	0.27636	0.10143	5	1	2	1	3
6_6													5	1	2	1	3
6_7	0.064555	0.128	0.21792	0.28121	0.2681	0.19637	0.45292	0.2778	0.14693	0.2674	0.23282	0.2273	5	1	2	1	3
6_8	0.25156	0.15584	0.16177	0.085001	0.071822	0.14892	0.076364	0.15949	0.13595	0.34118	0.14333	0.16987	5	1	2	1	3
6_9	0.27725	0.12913	0.16264	0.24058	0.16404	0.11429	0.34769	0.22587	0.10242	0.085858	0.20273	0.13878	5	1	2	1	3
6_10	0.079903	0.11747	0.12291	0.081447	0.076082	0.084132	0.087955	0.18086	0.1216	0.097527	0.089928	0.11219	5	1	2	1	3
7_1	0.19024	0.30056	0.089022	0.094547	0.12939	0.13043	0.14423	0.17192	0.10707				5	1	2	1	3
7_2	0.22093	0.18031	0.099905	0.097617	0.17872	0.196	0.05965	0.17141	0.14464	0.19205	0.29012	0.18663	5	1	2	1	3
7_3	0.35073	0.2027	0.087469	0.3247	0.20705	0.15441	0.085025	0.15937	0.13792	0.1236	0.23238	0.14816	5	1	2	1	3
7_4	0.24582	0.28068	0.18156	0.15966	0.12594	0.095317	0.10562	0.19336	0.17075	0.11401	0.22538	0.14436	5	1	2	1	3
7_5	0.052323	0.091763	0.075127	0.15423	0.079444	0.11512	0.15272	0.18014	0.10288	0.50109	0.24866	0.1428	5	1	2	1	3
7_6	0.32784	0.20295	0.14397	0.084795	0.14664	0.13324	0.087747	0.14273	0.14033	0.078042	0.097066	0.082416	5	1	2	1	3
7_7													5	1	2	1	3
7_8	0.046954	0.061461	0.21724	0.078267	0.14965	0.16711	0.14602	0.066387	0.18675	0.10095	0.14212	0.19169	5	1	2	1	3
7_9	0.037509	0.061466	0.1684	0.091376	0.11826	0.10765	0.20479	0.1186	0.19371	0.20835	0.23684	0.17253	5	1	2	1	3
7_10	0.028092	0.07135	0.19067	0.12143	0.10858	0.11297	0.0723	0.13128	0.15583	0.10487	0.1284	0.080859	5	1	2	1	3
8_1	0.07176	0.23051	0.11457	0.048373	0.096952	0.12707	0.15165	0.22799	0.12906				5	1	2	1	3
8_2	0.11804	0.13825	0.12905	0.30595	0.32839	0.11012	0.062462	0.12405	0.12071	0.20145	0.38533	0.15166	5	1	2	1	3
8_3	0.010612	0.05874	0.13667	0.14479	0.2011	0.12964	0.21635	0.20066	0.12619	0.10552	0.062455	0.1259	5	1	2	1	3
8_4	0.36286	0.27366	0.16517	0.25242	0.34828	0.12045	0.061876	0.093334	0.091942	0.14629	0.19094	0.1095	5	1	2	1	3
8_5	0.093812	0.11551	0.12104	0.098829	0.14108	0.13214	0.11963	0.11391	0.13059	0.32535	0.33908	0.17231	5	1	2	1	3
8_6	0.016128	0.029453	0.077976	0.32503	0.24024	0.099246	0.21078	0.26547	0.15331	0.060038	0.04543	0.098051	5	1	2	1	3
8_7	0.16452	0.17489	0.11298	0.34127	0.16797	0.14917	0.1163	0.27597	0.12838	0.073663	0.093563	0.15173	5	1	2	1	3
8_8													5	1	2	1	3
8_9	0.074836	0.03655	0.10134	0.24432	0.25246	0.13631	0.065244	0.20511	0.12787	0.28532	0.17028	0.17297	5	1	2	1	3
8_10	0.12949	0.077387	0.10688	0.38636	0.31077	0.15307	0.097386	0.19251	0.12243	0.12829	0.14022	0.15458	5	1	2	1	3
9_1	0.042001	0.13037	0.11678	0.21552	0.13456	0.18317	0.12519	0.11326	0.11848				5	1	2	1	3
9_2	0.089441	0.056603	0.11941	0.14963	0.15849	0.053667	0.09139	0.11699	0.1352	0.2675	0.10773	0.10214	5	1	2	1	3
9_3	0.17402	0.12836	0.11403	0.10662	0.24778	0.1271	0.21596	0.14016	0.070202	0.17588	0.19391	0.13029	5	1	2	1	3
9_4	0.087706	0.070968	0.12196	0.16825	0.13639	0.14241	0.25213	0.27905	0.12687	0.23864	0.089151	0.088555	5	1	2	1	3
9_5	0.17132	0.14691	0.14026	0.11729	0.2378	0.16006	0.063554	0.24617	0.12206	0.39659	0.43219	0.1886	5	1	2	1	3
9_6	0.093819	0.092652	0.17015	0.11681	0.22158	0.12926	0.30209	0.11513	0.14842	0.096426	0.21668	0.088879	5	1	2	1	3
9_7	0.033415	0.027601	0.07461	0.096152	0.086089	0.13073	0.25672	0.14864	0.17417	0.3262	0.21084	0.18886	5	1	2	1	3
9_8	0.10688	0.15774	0.12866	0.31789	0.34925	0.22944	0.13156	0.25395	0.17601	0.048207	0.11796	0.18006	5	1	2	1	3
9_9													5	1	2	1	3
9_10	0.060952	0.088535	0.1792	0.16136	0.18829	0.10872	0.10894	0.13665	0.18053	0.1004	0.34071	0.14999	5	1	2	1	3
10_1	0.10238	0.071897	0.12563	0.28678	0.14436	0.15653	0.34301	0.19555	0.14791				5	1	2	1	3
10_2	0.26857	0.25034	0.16958	0.23561	0.12339	0.11063	0.21872	0.19532	0.12963	0.3984	0.16534	0.1615	5	1	2	1	3
10_3	0.24901	0.11303	0.11788	0.43196	0.13389	0.11363	0.13561	0.23416	0.16164	0.11752	0.060127	0.14864	5	1	2	1	3
10_4	0.15328	0.16797	0.092402	0.28075	0.26555	0.16227	0.1678	0.078665	0.14966	0.22795	0.17832	0.17127	5	1	2	1	3
10_5	0.29967	0.16917	0.16229	0.21426	0.22435	0.14286	0.19935	0.17084	0.14145	0.23909	0.14279	0.15669	5	1	2	1	3
10_6	0.066371	0.11338	0.087169	0.53751	0.24868	0.17143	0.037828	0.1202	0.15019	0.50898	0.19906	0.12763	5	1	2	1	3
10_7	0.16709	0.14475	0.13894	0.1989	0.16261	0.12797	0.30615	0.23533	0.15682	0.20048	0.10565	0.17045	5	1	2	1	3
10_8	0.18488	0.19047	0.12451	0.36375	0.26365	0.092625	0.3508	0.22738	0.18689	0.30652	0.1942	0.097185	5	1	2	1	3
10_9	0.20413	0.31541	0.17002	0.31709	0.15553	0.095797	0.11902	0.098771	0.16556	0.21712	0.083496	0.11754	5	1	2	1	3
10_10													5	1	2	1	3
1_1													1	1	2	2	1
1_2	0.08028	0.093077	0.11026	0.036049	0.15325	0.068941	0.086368	0.16956	0.068451	0.29837	0.20042	0.14855	1	1	2	2	1
1_3	0.12444	0.082002	0.11986	0.13517	0.07179	0.10037	0.12724	0.092481	0.11301	0.1726	0.051422	0.08868	1	1	2	2	1
1_4	0.10176	0.096594	0.08069	0.18359	0.14347	0.083169	0.10209	0.14441	0.084863	0.3157	0.091489	0.094877	1	1	2	2	1
1_5	0.070669	0.067002	0.10476	0.12074	0.15076	0.10359	0.10316	0.11266	0.086156	0.069132	0.13808	0.10402	1	1	2	2	1
1_6	0.099805	0.11682	0.048866	0.21441	0.1155	0.077051	0.18114	0.13523	0.090915	0.29724	0.1717	0.075582	1	1	2	2	1
1_7	0.12977	0.044538	0.06424	0.08687	0.064742	0.10932	0.036246	0.10933	0.13106	0.060248	0.068955	0.086631	1	1	2	2	1
1_8	0.25679	0.093501	0.11538	0.32417	0.22593	0.10059	0.08814	0.1473	0.065937	0.10075	0.087371	0.092787	1	1	2	2	1
1_9	0.20001	0.12926	0.11081	0.14635	0.10054	0.10949	0.32224	0.23079	0.10465	0.22664	0.18511	0.073578	1	1	2	2	1
1_10	0.049122	0.038234	0.036353	0.111	0.17501	0.10886	0.13907	0.1546	0.080783	0.12202	0.25024	0.078637	1	1	2	2	1
2_1	0.047571	0.095774	0.1404	0.1702	0.14102	0.10772	0.075727	0.12426	0.12221	0.2501	0.18312	0.13366	1	1	2	2	1
2_2													1	1	2	2	1
2_3	0.10643	0.056404	0.052899	0.10734	0.24987	0.079146	0.13661	0.21461	0.11112	0.16763	0.18404	0.058718	1	1	2	2	1
2_4	0.11108	0.073037	0.098852	0.067706	0.15621	0.10555	0.2108	0.1656	0.093911	0.20097	0.12317	0.06802	1	1	2	2	1
2_5	0.017602	0.080421	0.09356	0.13777	0.12546	0.099784	0.14252	0.11606	0.086946	0.21956	0.19392	0.11395	1	1	2	2	1
2_6	0.13788	0.10671	0.15103	0.084832	0.070688	0.08126	0.2078	0.15499	0.051105	0.20902	0.12092	0.094871	1	1	2	2	1
2_7	0.034664	0.081216	0.11162	0.15248	0.09784	0.065437	0.24665	0.13001	0.058839	0.34906	0.1303	0.1144	1	1	2	2	1
2_8	0.053777	0.084987	0.077163	0.085587	0.081115	0.079317	0.13854	0.099337	0.10625	0.24367	0.12809	0.080628	1	1	2	2	1
2_9	0.082221	0.097801	0.089076	0.06637	0.15862	0.14823	0.11851	0.2365	0.10835	0.27945	0.17201	0.12547	1	1	2	2	1
2_10	0.014089	0.037305	0.051333	0.026545	0.096956	0.069591	0.063608	0.13066	0.11653	0.049579	0.053903	0.061083	1	1	2	2	1
3_1	0.30558	0.12117	0.13852	0.088506	0.13631	0.084818	0.24122	0.11633	0.085476	0.18082	0.093362	0.084296	1	1	2	2	1
3_2	0.07873	0.11107	0.04821	0.11251	0.10803	0.096533	0.044423	0.11541	0.060168	0.23016	0.19182	0.062791	1	1	2	2	1
3_3													1	1	2	2	1
3_4	0.36291	0.16108	0.064032	0.13425	0.16853	0.066941	0.23122	0.20666	0.084029	0.12244	0.10128	0.067829	1	1	2	2	1
3_5	0.12239	0.074502	0.11915	0.060351	0.078474	0.16692	0.11156	0.14669	0.081261	0.31337	0.18391	0.089302	1	1	2	2	1
3_6	0.11459	0.090459	0.062359	0.17562	0.08709	0.085598	0.23154	0.11433	0.10243	0.059186	0.12491	0.094017	1	1	2	2	1
3_7	0.056834	0.03141	0.096614	0.043975	0.10459	0.11049	0.14742	0.1487	0.11668	0.071194	0.14951	0.063918	1	1	2	2	1
3_8	0.23751	0.12428	0.080918	0.016928	0.04837	0.068818	0.041892	0.040408	0.087255	0.090498	0.076677	0.10828	1	1	2	2	1
3_9	0.085629	0.098237	0.12248	0.017666	0.099489	0.094027	0.054761	0.10091	0.08251	0.16252	0.22249	0.15583	1	1	2	2	1
3_10	0.0021632	0.018685	0.037147	0.095286	0.090785	0.060491	0.11093	0.15824	0.11297	0.062154	0.10749	0.055679	1	1	2	2	1
4_1	0.12123	0.079439	0.091304	0.087674	0.074321	0.07228	0.15857	0.12108	0.13132	0.082128	0.09278	0.11506	1	1	2	2	1
4_2	0.078577	0.06997	0.079658	0.041812	0.1146	0.073313	0.008351	0.11166	0.071157	0.25196	0.1131	0.10396	1	1	2	2	1
4_3	0.11215	0.081815	0.16598	0.14175	0.20125	0.10096	0.095988	0.17841	0.090981	0.21114	0.11908	0.10948	1	1	2	2	1
4_4													1	1	2	2	1
4_5	0.080113	0.075351	0.098958	0.063504	0.15234	0.085188	0.21026	0.20316	0.12162	0.079551	0.048896	0.062161	1	1	2	2	1
4_6	0.072013	0.16777	0.14715	0.31398	0.17742	0.10888	0.28057	0.21048	0.094841	0.098688	0.16907	0.11241	1	1	2	2	1
4_7	0.045764	0.14031	0.11567	0.067041	0.1253	0.072186	0.14597	0.16579	0.10828	0.21971	0.25449	0.091146	1	1	2	2	1
4_8	0.24473	0.29676	0.15107	0.068094	0.089295	0.095409	0.17065	0.1341	0.096742	0.16104	0.13163	0.08357	1	1	2	2	1
4_9	0.12847	0.24217	0.1095	0.014673	0.079711	0.12261	0.10362	0.096477	0.109	0.027964	0.040128	0.082715	1	1	2	2	1
4_10	0.019896	0.033309	0.087247	0.18579	0.18239	0.059842	0.14524	0.18961	0.10035	0.091458	0.11468	0.065265	1	1	2	2	1
5_1	0.21814	0.09355	0.11668	0.26822	0.1645	0.069579	0.11826	0.1155	0.070252	0.18536	0.094399	0.11798	1	1	2	2	1
5_2	0.03821	0.054488	0.11224	0.24525	0.14732	0.065305	0.052319	0.10028	0.083201	0.061107	0.22777	0.084209	1	1	2	2	1
5_3	0.18555	0.11621	0.14185	0.21925	0.11598	0.1712	0.33015	0.10977	0.10899	0.088806	0.10378	0.085347	1	1	2	2	1
5_4	0.1641	0.20257	0.066989	0.23141	0.11933	0.099628	0.062683	0.07349	0.1208	0.10378	0.036181	0.084152	1	1	2	2	1
5_5													1	1	2	2	1
5_6	0.14544	0.11392	0.15578	0.074689	0.068001	0.11233	0.074643	0.045982	0.12319	0.11621	0.056975	0.091488	1	1	2	2	1
5_7	0.22379	0.079884	0.10544	0.055157	0.20406	0.10571	0.13884	0.24279	0.10184	0.064173	0.084434	0.062908	1	1	2	2	1
5_8	0.040143	0.04577	0.086711	0.016482	0.067082	0.10402	0.015363	0.023336	0.094811	0.21314	0.2386	0.1253	1	1	2	2	1
5_9	0.012951	0.065365	0.087726	0.028858	0.10824	0.081305	0.084064	0.056592	0.11878	0.15016	0.11314	0.10005	1	1	2	2	1
5_10	0.043312	0.078059	0.10637	0.066247	0.12479	0.10675	0.083367	0.1159	0.088566	0.083776	0.058915	0.089431	1	1	2	2	1
6_1	0.1783	0.35714	0.22617	0.068375	0.1879	0.10833	0.12906	0.22553	0.10754	0.26179	0.31773	0.074134	1	1	2	2	1
6_2	0.025187	0.057439	0.050978	0.081156	0.10952	0.10258	0.10145	0.091563	0.076152	0.13093	0.19195	0.076859	1	1	2	2	1
6_3	0.045243	0.067356	0.085471	0.029527	0.1071	0.13776	0.16156	0.10785	0.090441	0.1449	0.060094	0.11072	1	1	2	2	1
6_4	0.07633	0.06882	0.097025	0.097858	0.090271	0.09684	0.17117	0.12438	0.10024	0.27106	0.28468	0.096566	1	1	2	2	1
6_5	0.17757	0.112	0.097636	0.050688	0.10418	0.070503	0.18027	0.16321	0.083281	0.028769	0.079557	0.074581	1	1	2	2	1
6_6													1	1	2	2	1
6_7	0.18038	0.044127	0.074968	0.036133	0.18063	0.096689	0.1376	0.11489	0.1145	0.23423	0.092607	0.083316	1	1	2	2	1
6_8	0.0042982	0.03428	0.068418	0.10708	0.14529	0.13693	0.29981	0.22449	0.078414	0.10018	0.15468	0.062191	1	1	2	2	1
6_9	0.07192	0.075093	0.049544	0.10168	0.086534	0.081611	0.053405	0.10749	0.093984	0.15588	0.12436	0.070958	1	1	2	2	1
6_10	0.069138	0.057876	0.18399	0.023522	0.053014	0.15379	0.12515	0.089814	0.11358	0.12392	0.21461	0.11818	1	1	2	2	1
7_1	0.22641	0.038913	0.060417	0.093844	0.11756	0.12289	0.17197	0.10371	0.059901	0.039026	0.059555	0.10421	1	1	2	2	1
7_2	0.073491	0.14867	0.15603	0.17327	0.15728	0.094424	0.098352	0.19345	0.079907	0.20703	0.16224	0.064908	1	1	2	2	1
7_3	0.073912	0.085683	0.062326	0.16466	0.071842	0.074484	0.090261	0.12534	0.1684	0.14041	0.063111	0.089104	1	1	2	2	1
7_4	0.026053	0.032844	0.13048	0.25771	0.22164	0.093742	0.1463	0.15001	0.092072	0.096644	0.05385	0.073557	1	1	2	2	1
7_5	0.055174	0.11707	0.11817	0.14407	0.1375	0.065642	0.067467	0.16629	0.10445	0.042982	0.11931	0.068674	1	1	2	2	1
7_6	0.08587	0.038739	0.071695	0.10592	0.075665	0.083029	0.15785	0.12148	0.10034	0.15604	0.11795	0.12845	1	1	2	2	1
7_7													1	1	2	2	1
7_8	0.047535	0.086418	0.10725	0.027302	0.079425	0.089951	0.14055	0.13097	0.068243	0.070037	0.067259	0.098373	1	1	2	2	1
7_9	0.087896	0.13783	0.094986	0.1608	0.12317	0.052525	0.091529	0.042298	0.10171	0.046678	0.025227	0.040428	1	1	2	2	1
7_10	0.027609	0.025059	0.018384	0.042289	0.13643	0.071939	0.13175	0.13042	0.10381	0.085914	0.084841	0.058066	1	1	2	2	1
8_1	0.18524	0.075072	0.10258	0.048338	0.14621	0.070519	0.049543	0.16984	0.1025	0.066423	0.10173	0.10431	1	1	2	2	1
8_2	0.045307	0.11141	0.11418	0.075741	0.12752	0.063979	0.057399	0.13102	0.081515	0.11328	0.13647	0.063388	1	1	2	2	1
8_3	0.045748	0.030367	0.060026	0.12992	0.107	0.078257	0.09526	0.092497	0.089538	0.21445	0.07745	0.07669	1	1	2	2	1
8_4	0.20723	0.14149	0.066475	0.12678	0.12304	0.14356	0.16258	0.0775	0.11461	0.090918	0.056863	0.077594	1	1	2	2	1
8_5	0.21361	0.10584	0.07786	0.058897	0.040115	0.099041	0.14344	0.13431	0.10111	0.056464	0.17252	0.11268	1	1	2	2	1
8_6	0.1033	0.13994	0.13603	0.0924	0.094875	0.10498	0.088307	0.094336	0.077966	0.12611	0.10172	0.09496	1	1	2	2	1
8_7	0.19298	0.05956	0.062856	0.062002	0.24078	0.078572	0.088438	0.25784	0.076867	0.093164	0.16077	0.10042	1	1	2	2	1
8_8													1	1	2	2	1
8_9	0.033446	0.087842	0.078522	0.013338	0.050901	0.11312	0.085637	0.081961	0.095578	0.079786	0.091581	0.10614	1	1	2	2	1
8_10	0.010036	0.022397	0.042145	0.02892	0.074731	0.088015	0.040218	0.076609	0.079729	0.20583	0.11553	0.067167	1	1	2	2	1
9_1	0.073086	0.028168	0.088942	0.066788	0.067622	0.10427	0.17647	0.166	0.069621	0.13309	0.10245	0.04712	1	1	2	2	1
9_2	0.15822	0.085204	0.11478	0.064347	0.12883	0.09264	0.069607	0.11365	0.055329	0.21689	0.11423	0.088248	1	1	2	2	1
9_3	0.20821	0.14937	0.13472	0.089399	0.19955	0.058801	0.037693	0.091737	0.049599	0.19992	0.06529	0.11066	1	1	2	2	1
9_4	0.068794	0.13116	0.086988	0.11644	0.15135	0.10174	0.058188	0.21173	0.12961	0.15986	0.10361	0.086576	1	1	2	2	1
9_5	0.13034	0.10556	0.097378	0.073	0.073781	0.078848	0.019828	0.057698	0.11697	0.28258	0.13995	0.091689	1	1	2	2	1
9_6	0.081452	0.05336	0.080085	0.13204	0.10394	0.10674	0.13019	0.1458	0.092171	0.11284	0.092774	0.077432	1	1	2	2	1
9_7	0.13401	0.16171	0.095806	0.13435	0.097702	0.08509	0.036183	0.097836	0.070722	0.013843	0.04885	0.082406	1	1	2	2	1
9_8	0.12783	0.053566	0.092051	0.099399	0.12498	0.089485	0.16955	0.087599	0.086339	0.046881	0.09355	0.094257	1	1	2	2	1
9_9													1	1	2	2	1
9_10	0.028637	0.043268	0.032453	0.13366	0.15842	0.077618	0.041048	0.095089	0.085936	0.045095	0.14009	0.12485	1	1	2	2	1
10_1	0.16338	0.1141	0.13174	0.074287	0.12178	0.10532	0.1291	0.18748	0.080621	0.18315	0.059759	0.098448	1	1	2	2	1
10_2	0.28265	0.32074	0.25145	0.072421	0.082638	0.15018	0.095026	0.041497	0.11791	0.19785	0.073421	0.09141	1	1	2	2	1
10_3	0.16319	0.17481	0.19542	0.19306	0.15928	0.11312	0.21095	0.13321	0.090907	0.17197	0.075935	0.13319	1	1	2	2	1
10_4	0.14865	0.17734	0.066728	0.11077	0.10117	0.070981	0.17715	0.13862	0.092388	0.33279	0.19416	0.11342	1	1	2	2	1
10_5	0.28702	0.27622	0.26731	0.064989	0.14691	0.096584	0.10104	0.12982	0.1045	0.18332	0.11806	0.07628	1	1	2	2	1
10_6	0.55403	0.39964	0.18552	0.16932	0.22284	0.13459	0.10344	0.094418	0.089356	0.139	0.17394	0.10488	1	1	2	2	1
10_7	0.20785	0.10153	0.025701	0.14399	0.15503	0.097856	0.11576	0.14885	0.15053	0.30202	0.045333	0.060429	1	1	2	2	1
10_8	0.26369	0.11921	0.19732	0.0041612	0.068252	0.12538	0.025662	0.076307	0.091989	0.13974	0.066572	0.072247	1	1	2	2	1
10_9	0.082449	0.055071	0.070711	0.19076	0.14677	0.073436	0.12798	0.11283	0.089892	0.25196	0.092178	0.089801	1	1	2	2	1
10_10													1	1	2	2	1
1_1													2	1	2	2	5
1_2	0.047656	0.039705	0.080532	0.18526	0.145	0.070672	0.042821	0.11573	0.11305	0.23741	0.18558	0.090365	2	1	2	2	5
1_3	0.27851	0.10645	0.131	0.036749	0.079755	0.10921	0.029613	0.078192	0.1396	0.27554	0.16956	0.09835	2	1	2	2	5
1_4	0.14479	0.039816	0.073908	0.15041	0.091646	0.089094	0.047381	0.027743	0.10292	0.0708	0.03087	0.067606	2	1	2	2	5
1_5	0.24266	0.12862	0.10897	0.10027	0.19863	0.091798	0.067234	0.19576	0.10149	0.15631	0.25923	0.08358	2	1	2	2	5
1_6	0.22137	0.16468	0.08813	0.12843	0.13882	0.08791	0.080562	0.18501	0.13484	0.1002	0.26221	0.089743	2	1	2	2	5
1_7	0.32618	0.17406	0.096527	0.11994	0.1119	0.084796	0.20521	0.13528	0.13208	0.20147	0.10983	0.07216	2	1	2	2	5
1_8	0.18217	0.093279	0.12853	0.038608	0.096213	0.074082	0.018334	0.10016	0.11416	0.22732	0.13524	0.083823	2	1	2	2	5
1_9	0.19501	0.11453	0.07086	0.05424	0.11178	0.081904	0.017809	0.10327	0.099859	0.3054	0.29516	0.12992	2	1	2	2	5
1_10	0.040505	0.025541	0.079307	0.12026	0.13472	0.056689	0.22759	0.18741	0.079657	0.065339	0.18844	0.10246	2	1	2	2	5
2_1	0.21803	0.17094	0.093267	0.079889	0.19412	0.11456	0.083323	0.11605	0.1109	0.092613	0.11423	0.072149	2	1	2	2	5
2_2													2	1	2	2	5
2_3	0.27878	0.08393	0.086563	0.16998	0.18603	0.09717	0.16097	0.12351	0.088869	0.18996	0.12329	0.14185	2	1	2	2	5
2_4	0.096935	0.065113	0.099044	0.040028	0.080797	0.053722	0.073232	0.11258	0.11784	0.19823	0.097556	0.099799	2	1	2	2	5
2_5	0.17677	0.11473	0.12117	0.1203	0.1666	0.089762	0.08729	0.13456	0.11345	0.1245	0.12673	0.093135	2	1	2	2	5
2_6	0.063248	0.074434	0.085211	0.13664	0.25539	0.10946	0.081108	0.11399	0.11523	0.031905	0.16947	0.088257	2	1	2	2	5
2_7	0.13595	0.11039	0.065688	0.073343	0.15159	0.10298	0.11511	0.10611	0.097799	0.058724	0.026228	0.09247	2	1	2	2	5
2_8	0.11231	0.056541	0.090807	0.035449	0.064916	0.073486	0.061484	0.1081	0.087905	0.068288	0.050171	0.07874	2	1	2	2	5
2_9	0.19643	0.14834	0.11202	0.023955	0.15526	0.07674	0.010116	0.093792	0.064771	0.057761	0.041841	0.073105	2	1	2	2	5
2_10	0.20449	0.11852	0.14757	0.13264	0.19733	0.10756	0.03191	0.087234	0.08651	0.04647	0.068566	0.10659	2	1	2	2	5
3_1	0.15708	0.07955	0.10922	0.17266	0.10271	0.066045	0.13594	0.10362	0.11628	0.13934	0.095151	0.093125	2	1	2	2	5
3_2	0.076181	0.082391	0.14208	0.035933	0.074844	0.075764	0.057213	0.07717	0.084329	0.11861	0.14788	0.079841	2	1	2	2	5
3_3													2	1	2	2	5
3_4	0.21576	0.2023	0.13867	0.19625	0.036446	0.054489	0.26135	0.10616	0.10559	0.32127	0.065685	0.096752	2	1	2	2	5
3_5	0.10673	0.052198	0.081617	0.17351	0.079316	0.081627	0.098078	0.11868	0.093569	0.22254	0.088601	0.10186	2	1	2	2	5
3_6	0.061887	0.087711	0.07795	0.15864	0.23504	0.085093	0.10186	0.23766	0.12095	0.29591	0.23259	0.075916	2	1	2	2	5
3_7	0.16492	0.075066	0.08808	0.24203	0.10546	0.062713	0.077373	0.085068	0.11823	0.19014	0.177	0.089322	2	1	2	2	5
3_8	0.086141	0.15548	0.12742	0.026697	0.10362	0.10582	0.042737	0.08555	0.085515	0.16366	0.18383	0.079102	2	1	2	2	5
3_9	0.055427	0.12015	0.13915	0.017139	0.06889	0.13258	0.0065938	0.085451	0.095385	0.1185	0.086621	0.056131	2	1	2	2	5
3_10	0.084179	0.19906	0.079996	0.088383	0.11131	0.1054	0.015577	0.053784	0.10792	0.057121	0.11909	0.058087	2	1	2	2	5
4_1	0.084327	0.086055	0.12228	0.10031	0.13785	0.1413	0.11452	0.10028	0.066385	0.094285	0.062774	0.094581	2	1	2	2	5
4_2	0.20338	0.093738	0.060936	0.089844	0.08819	0.12987	0.061456	0.078452	0.067122	0.26685	0.092985	0.08921	2	1	2	2	5
4_3	0.07003	0.26141	0.15544	0.22526	0.12099	0.1091	0.47623	0.17323	0.11401	0.080251	0.079622	0.10674	2	1	2	2	5
4_4													2	1	2	2	5
4_5	0.18653	0.21399	0.10245	0.13118	0.11394	0.05813	0.2119	0.13652	0.069294	0.067835	0.085832	0.077835	2	1	2	2	5
4_6	0.085915	0.10021	0.043066	0.16984	0.081846	0.072523	0.046553	0.12699	0.059472	0.051877	0.13424	0.11772	2	1	2	2	5
4_7	0.086407	0.071551	0.044724	0.072535	0.081033	0.078493	0.1685	0.15118	0.1104	0.081683	0.085338	0.11566	2	1	2	2	5
4_8	0.53993	0.36069	0.16795	0.022667	0.12036	0.11055	0.091508	0.12648	0.17006	0.089668	0.15317	0.14764	2	1	2	2	5
4_9	0.0063486	0.045239	0.096749	0.10883	0.1154	0.10623	0.1107	0.094295	0.081551	0.091855	0.039988	0.047818	2	1	2	2	5
4_10	0.048577	0.047218	0.10903	0.12267	0.075923	0.09812	0.052798	0.15592	0.10714	0.10346	0.084878	0.10632	2	1	2	2	5
5_1	0.14562	0.088586	0.081723	0.20227	0.27588	0.12012	0.34148	0.26817	0.089365	0.21007	0.22709	0.11103	2	1	2	2	5
5_2	0.021428	0.088588	0.080212	0.15252	0.1815	0.11945	0.11621	0.19468	0.088702	0.081259	0.1612	0.053304	2	1	2	2	5
5_3	0.23451	0.09568	0.07976	0.019888	0.05421	0.091877	0.034784	0.055643	0.10326	0.11964	0.062989	0.10089	2	1	2	2	5
5_4	0.20423	0.088812	0.070626	0.12515	0.049637	0.12464	0.054179	0.0656	0.069017	0.16301	0.045363	0.080455	2	1	2	2	5
5_5													2	1	2	2	5
5_6	0.016746	0.065983	0.084626	0.085018	0.1945	0.12217	0.063201	0.12991	0.12091	0.17248	0.085337	0.064935	2	1	2	2	5
5_7	0.039507	0.064742	0.12262	0.03866	0.094932	0.068358	0.15343	0.15082	0.086842	0.15561	0.079606	0.11791	2	1	2	2	5
5_8	0.043824	0.087068	0.10473	0.28491	0.21682	0.11843	0.27472	0.16512	0.11364	0.067929	0.10343	0.081836	2	1	2	2	5
5_9	0.0083206	0.1055	0.065024	0.029797	0.061809	0.09218	0.063607	0.071928	0.06422	0.31725	0.068532	0.065105	2	1	2	2	5
5_10	0.29112	0.17279	0.087913	0.029233	0.16551	0.0901	0.11008	0.18875	0.13231	0.13572	0.13734	0.092865	2	1	2	2	5
6_1	0.18527	0.070381	0.10592	0.065189	0.12094	0.068621	0.1962	0.13193	0.14721	0.064192	0.071621	0.1361	2	1	2	2	5
6_2	0.12507	0.13362	0.072862	0.059661	0.15035	0.084652	0.060236	0.11244	0.11562	0.037429	0.040158	0.082977	2	1	2	2	5
6_3	0.016259	0.03794	0.10273	0.12428	0.12051	0.092821	0.13123	0.11677	0.087327	0.075695	0.021529	0.092168	2	1	2	2	5
6_4	0.24227	0.078203	0.098953	0.15241	0.082497	0.098335	0.04607	0.14514	0.074884	0.11691	0.075158	0.087406	2	1	2	2	5
6_5	0.18357	0.080849	0.099241	0.079916	0.1282	0.091671	0.095883	0.1183	0.091044	0.11905	0.093818	0.090886	2	1	2	2	5
6_6													2	1	2	2	5
6_7	0.12854	0.080711	0.066896	0.12896	0.19183	0.085875	0.038733	0.1683	0.10152	0.13606	0.15489	0.096909	2	1	2	2	5
6_8	0.071399	0.074307	0.095666	0.043563	0.14117	0.11839	0.1607	0.14376	0.078198	0.088955	0.094636	0.12343	2	1	2	2	5
6_9	0.063013	0.065956	0.12069	0.18871	0.15678	0.05371	0.080035	0.11614	0.092573	0.088804	0.05968	0.18267	2	1	2	2	5
6_10	0.038548	0.077618	0.15622	0.21306	0.18996	0.11391	0.10611	0.15606	0.11185	0.16386	0.14865	0.12738	2	1	2	2	5
7_1	0.18672	0.27664	0.080813	0.25432	0.11532	0.13509	0.084994	0.099433	0.079812	0.050699	0.14211	0.088859	2	1	2	2	5
7_2	0.02016	0.057242	0.095405	0.029084	0.085694	0.12805	0.17361	0.16815	0.11293	0.09102	0.19909	0.08238	2	1	2	2	5
7_3	0.033082	0.08361	0.14696	0.10797	0.15809	0.14423	0.11039	0.10077	0.094608	0.087807	0.16744	0.08328	2	1	2	2	5
7_4	0.11401	0.087221	0.094551	0.1733	0.17682	0.10434	0.11381	0.075986	0.080588	0.15049	0.18519	0.083126	2	1	2	2	5
7_5	0.032796	0.039862	0.088691	0.14745	0.088938	0.092835	0.11641	0.13525	0.059974	0.22492	0.15352	0.11974	2	1	2	2	5
7_6	0.042978	0.063705	0.12509	0.12933	0.1562	0.082472	0.1352	0.23455	0.052522	0.26269	0.12851	0.13991	2	1	2	2	5
7_7													2	1	2	2	5
7_8	0.12745	0.12086	0.096599	0.1217	0.13384	0.13028	0.17578	0.12262	0.10471	0.13611	0.070339	0.075443	2	1	2	2	5
7_9	0.14379	0.10238	0.079974	0.10589	0.12821	0.085623	0.068602	0.11058	0.068329	0.23377	0.082365	0.098396	2	1	2	2	5
7_10	0.1999	0.2209	0.087132	0.069512	0.13413	0.063283	0.08306	0.1556	0.12274	0.2658	0.14197	0.096481	2	1	2	2	5
8_1	0.036739	0.085894	0.090773	0.27369	0.27075	0.086026	0.25196	0.25122	0.072566	0.076627	0.21498	0.072314	2	1	2	2	5
8_2	0.0427	0.02277	0.083894	0.083706	0.063206	0.086065	0.090354	0.096925	0.087063	0.22637	0.094364	0.050029	2	1	2	2	5
8_3	0.08245	0.1377	0.11314	0.038716	0.04201	0.13038	0.056284	0.070003	0.14785	0.20211	0.052103	0.1028	2	1	2	2	5
8_4	0.14521	0.13676	0.31075	0.18239	0.14508	0.13995	0.064462	0.12802	0.11137	0.10163	0.1733	0.11967	2	1	2	2	5
8_5	0.064206	0.10117	0.092787	0.029172	0.040322	0.089381	0.11918	0.1105	0.10119	0.13654	0.064103	0.10911	2	1	2	2	5
8_6	0.016151	0.040549	0.078263	0.062673	0.083461	0.041832	0.065923	0.082564	0.080626	0.13815	0.1221	0.08301	2	1	2	2	5
8_7	0.075319	0.05144	0.077001	0.14426	0.11695	0.1055	0.081344	0.15779	0.10491	0.12729	0.14221	0.085605	2	1	2	2	5
8_8													2	1	2	2	5
8_9	0.18939	0.10812	0.069704	0.17276	0.14831	0.055944	0.082094	0.12849	0.10011	0.10998	0.11892	0.077938	2	1	2	2	5
8_10	0.07104	0.088109	0.06524	0.040003	0.066632	0.11745	0.087003	0.084384	0.074363	0.15323	0.11464	0.052275	2	1	2	2	5
9_1	0.069351	0.046369	0.12437	0.053498	0.087452	0.12112	0.10734	0.081528	0.067841	0.083651	0.15922	0.12893	2	1	2	2	5
9_2	0.049543	0.07813	0.10257	0.055111	0.095852	0.072254	0.054115	0.1115	0.10175	0.26698	0.091193	0.10487	2	1	2	2	5
9_3	0.12521	0.1761	0.12488	0.19945	0.12326	0.14255	0.23009	0.13926	0.08084	0.20304	0.11698	0.058808	2	1	2	2	5
9_4	0.1217	0.12124	0.059857	0.2051	0.1282	0.073419	0.099785	0.10176	0.12428	0.17534	0.072527	0.10897	2	1	2	2	5
9_5	0.12461	0.1257	0.088483	0.13513	0.10093	0.11015	0.097888	0.047772	0.11236	0.015233	0.052482	0.10279	2	1	2	2	5
9_6	0.064345	0.10236	0.11429	0.084722	0.073488	0.12907	0.13912	0.10459	0.10191	0.068736	0.044983	0.089295	2	1	2	2	5
9_7	0.043154	0.15185	0.081645	0.060867	0.11332	0.11338	0.29512	0.12433	0.098863	0.19151	0.13599	0.041159	2	1	2	2	5
9_8	0.07515	0.12052	0.080443	0.012431	0.072725	0.077286	0.043174	0.041299	0.064577	0.14846	0.097568	0.10727	2	1	2	2	5
9_9													2	1	2	2	5
9_10	0.022158	0.069961	0.13097	0.0099365	0.079218	0.081075	0.020679	0.064896	0.062269	0.10822	0.14866	0.087487	2	1	2	2	5
10_1	0.17631	0.1089	0.097198	0.077012	0.062514	0.078189	0.044013	0.085835	0.077656	0.26482	0.15464	0.10816	2	1	2	2	5
10_2	0.033278	0.032437	0.082439	0.12236	0.17622	0.12773	0.38761	0.30524	0.12193	0.028933	0.036306	0.10109	2	1	2	2	5
10_3	0.10502	0.071502	0.095745	0.071709	0.10691	0.096014	0.066018	0.028495	0.13261	0.031141	0.081507	0.1739	2	1	2	2	5
10_4	0.087241	0.042688	0.059226	0.09879	0.11325	0.091966	0.063385	0.10216	0.071435	0.020095	0.038679	0.055764	2	1	2	2	5
10_5	0.15208	0.13719	0.072446	0.080637	0.072368	0.13616	0.023594	0.027758	0.1197	0.19098	0.18008	0.12682	2	1	2	2	5
10_6	0.084491	0.08434	0.094819	0.048058	0.059914	0.11382	0.041573	0.044324	0.099563	0.23402	0.12157	0.083104	2	1	2	2	5
10_7	0.15645	0.10932	0.051252	0.020837	0.089235	0.087089	0.12463	0.16569	0.083776	0.20145	0.081826	0.085346	2	1	2	2	5
10_8	0.077002	0.099796	0.063608	0.065847	0.062888	0.06868	0.036221	0.031749	0.079253	0.055307	0.15512	0.1355	2	1	2	2	5
10_9	0.070556	0.12889	0.10366	0.12254	0.11734	0.092208	0.071171	0.083794	0.084996	0.14781	0.057965	0.081497	2	1	2	2	5
10_10													2	1	2	2	5
1_1													3	1	2	2	4
1_2	0.22459	0.16484	0.1379	0.086185	0.17856	0.19252	0.33921	0.22215	0.15723	0.14243	0.28624	0.14886	3	1	2	2	4
1_3	0.043718	0.066814	0.095712	0.35418	0.1789	0.1614	0.1165	0.13557	0.10693	0.16971	0.29787	0.2182	3	1	2	2	4
1_4	0.18641	0.19146	0.157	0.5058	0.22046	0.17141	0.23527	0.1913	0.17038	0.023721	0.10031	0.11003	3	1	2	2	4
1_5	0.028476	0.033813	0.21206	0.12678	0.20822	0.081042	0.018377	0.16184	0.21992	0.25333	0.33844	0.14623	3	1	2	2	4
1_6	0.15869	0.29749	0.15556	0.19227	0.34056	0.20262	0.13745	0.14552	0.15301	0.13484	0.2717	0.20231	3	1	2	2	4
1_7	0.059866	0.12039	0.20364	0.11536	0.20692	0.13738	0.13105	0.075852	0.16171	0.30472	0.23435	0.11746	3	1	2	2	4
1_8	0.14918	0.15199	0.14104	0.084079	0.18985	0.10962	0.25351	0.19377	0.1716	0.31806	0.12316	0.20323	3	1	2	2	4
1_9	0.099627	0.17358	0.19034	0.17673	0.16896	0.17006	0.19836	0.15021	0.14363	0.23213	0.11246	0.1039	3	1	2	2	4
1_10	0.2232	0.26142	0.13579	0.10336	0.070409	0.13471	0.15461	0.14944	0.094078	0.22385	0.21125	0.14901	3	1	2	2	4
2_1	0.11617	0.073937	0.13863	0.1244	0.15187	0.10803	0.084	0.13674	0.15781	0.22455	0.13929	0.1507	3	1	2	2	4
2_2													3	1	2	2	4
2_3	0.26638	0.25059	0.13207	0.20502	0.1486	0.08245	0.39666	0.14661	0.10298	0.36967	0.14586	0.13678	3	1	2	2	4
2_4	0.067086	0.12007	0.19778	0.12313	0.26062	0.13987	0.22301	0.1804	0.091612	0.20317	0.10391	0.10161	3	1	2	2	4
2_5	0.12081	0.13275	0.16079	0.29399	0.20858	0.15337	0.19961	0.1631	0.13711	0.30063	0.22082	0.14244	3	1	2	2	4
2_6	0.088422	0.1838	0.18532	0.15119	0.083113	0.11179	0.079782	0.03477	0.12317	0.077979	0.12444	0.16792	3	1	2	2	4
2_7	0.16175	0.086038	0.15625	0.25718	0.21539	0.15099	0.30758	0.23587	0.13108	0.46157	0.28498	0.11844	3	1	2	2	4
2_8	0.22525	0.13614	0.17095	0.36296	0.16908	0.18327	0.033019	0.10182	0.14874	0.21569	0.13326	0.10288	3	1	2	2	4
2_9	0.070993	0.082565	0.15053	0.23854	0.18483	0.1064	0.10495	0.077462	0.12263	0.26006	0.16389	0.13453	3	1	2	2	4
2_10	0.173	0.13419	0.084989	0.14536	0.19731	0.15471	0.25417	0.15411	0.088285	0.11606	0.23834	0.19127	3	1	2	2	4
3_1	0.19596	0.059112	0.15428	0.053375	0.266	0.15151	0.058222	0.11534	0.090893	0.12346	0.037977	0.047348	3	1	2	2	4
3_2	0.091414	0.043454	0.18505	0.18505	0.14434	0.13976	0.15282	0.13793	0.12628	0.15976	0.18119	0.16254	3	1	2	2	4
3_3													3	1	2	2	4
3_4	0.093989	0.14386	0.21331	0.074071	0.13373	0.15884	0.14319	0.15444	0.095097	0.1431	0.18756	0.11008	3	1	2	2	4
3_5	0.036659	0.052701	0.12252	0.16549	0.28171	0.1513	0.055476	0.19897	0.08431	0.067737	0.15477	0.15311	3	1	2	2	4
3_6	0.027849	0.075194	0.17452	0.18672	0.29279	0.1562	0.093677	0.077143	0.10378	0.27371	0.1616	0.12261	3	1	2	2	4
3_7	0.037306	0.13633	0.19256	0.25275	0.13204	0.15497	0.080449	0.15872	0.14224	0.19708	0.13212	0.094064	3	1	2	2	4
3_8	0.1099	0.11869	0.1129	0.038458	0.18215	0.11287	0.052382	0.11532	0.1941	0.18047	0.31188	0.19623	3	1	2	2	4
3_9	0.062684	0.13959	0.18509	0.095008	0.21765	0.13913	0.12687	0.14761	0.10772	0.07631	0.037001	0.14552	3	1	2	2	4
3_10	0.23338	0.16754	0.17758	0.16751	0.12689	0.16506	0.19613	0.22476	0.18608	0.20977	0.11166	0.11586	3	1	2	2	4
4_1	0.13001	0.061214	0.13917	0.19218	0.23741	0.16235	0.1409	0.18972	0.13602	0.2683	0.18313	0.090608	3	1	2	2	4
4_2	0.14489	0.036941	0.13393	0.071426	0.24586	0.099795	0.18528	0.15451	0.15885	0.12208	0.14491	0.13414	3	1	2	2	4
4_3	0.029444	0.059491	0.10978	0.20594	0.17417	0.242	0.15187	0.12983	0.16873	0.24852	0.12543	0.181	3	1	2	2	4
4_4													3	1	2	2	4
4_5	0.1296	0.25847	0.12064	0.34502	0.25845	0.098274	0.29496	0.30446	0.1779	0.050539	0.060493	0.16675	3	1	2	2	4
4_6	0.10927	0.082565	0.16194	0.082784	0.092758	0.17166	0.25266	0.20865	0.17286	0.26839	0.23374	0.10576	3	1	2	2	4
4_7	0.14102	0.21586	0.15942	0.16465	0.15925	0.20126	0.14041	0.26449	0.14979	0.25077	0.23245	0.13249	3	1	2	2	4
4_8	0.10701	0.12446	0.12094	0.25896	0.14438	0.19572	0.35302	0.14288	0.062847	0.074826	0.066826	0.14352	3	1	2	2	4
4_9	0.088208	0.15318	0.15758	0.058175	0.21357	0.13716	0.12849	0.30857	0.17614	0.12285	0.13216	0.16668	3	1	2	2	4
4_10	0.13121	0.13153	0.12975	0.022985	0.157	0.16286	0.014691	0.11747	0.13846	0.14386	0.22544	0.14963	3	1	2	2	4
5_1	0.067663	0.12867	0.15803	0.083816	0.050523	0.12674	0.12716	0.12552	0.070589	0.29953	0.17627	0.086923	3	1	2	2	4
5_2	0.29108	0.19339	0.25704	0.096819	0.16659	0.086226	0.10519	0.15094	0.10099	0.22654	0.17731	0.17867	3	1	2	2	4
5_3	0.035202	0.045998	0.14312	0.065584	0.05734	0.11205	0.097652	0.18676	0.14057	0.29289	0.14971	0.14329	3	1	2	2	4
5_4	0.11476	0.092998	0.1584	0.048041	0.098412	0.10432	0.10803	0.091412	0.12199	0.30111	0.26535	0.095303	3	1	2	2	4
5_5													3	1	2	2	4
5_6	0.15709	0.34497	0.24898	0.030335	0.11021	0.11118	0.11924	0.097606	0.111	0.3385	0.20421	0.092908	3	1	2	2	4
5_7	0.092669	0.17552	0.12609	0.11842	0.16379	0.20395	0.15257	0.13447	0.1276	0.17333	0.12341	0.13715	3	1	2	2	4
5_8	0.11878	0.14876	0.082443	0.14008	0.17024	0.17297	0.13654	0.10848	0.14791	0.18186	0.089702	0.20334	3	1	2	2	4
5_9	0.3428	0.17598	0.141	0.12039	0.15626	0.12247	0.092532	0.15214	0.081172	0.2408	0.26327	0.1817	3	1	2	2	4
5_10	0.010751	0.081403	0.085228	0.18667	0.24783	0.14828	0.09795	0.14657	0.13173	0.52717	0.23197	0.11818	3	1	2	2	4
6_1	0.10242	0.21629	0.16705	0.043144	0.29267	0.13672	0.26491	0.14842	0.092081	0.047839	0.12986	0.15924	3	1	2	2	4
6_2	0.12159	0.15497	0.13421	0.063769	0.25781	0.12358	0.28458	0.23438	0.075258	0.16211	0.14999	0.10509	3	1	2	2	4
6_3	0.090571	0.15249	0.13844	0.28218	0.26313	0.1439	0.089127	0.13825	0.1458	0.14788	0.15461	0.092553	3	1	2	2	4
6_4	0.18941	0.13559	0.096743	0.38654	0.21742	0.14027	0.1888	0.13585	0.13535	0.22398	0.060092	0.11584	3	1	2	2	4
6_5	0.12655	0.13829	0.15854	0.14415	0.11392	0.16588	0.21645	0.24217	0.16438	0.14319	0.27126	0.079489	3	1	2	2	4
6_6													3	1	2	2	4
6_7	0.06459	0.093887	0.11244	0.1681	0.16456	0.18336	0.15204	0.25332	0.13926	0.10393	0.059933	0.11297	3	1	2	2	4
6_8	0.05665	0.16414	0.15785	0.055389	0.15731	0.13282	0.50301	0.21309	0.18591	0.10834	0.11729	0.16596	3	1	2	2	4
6_9	0.23338	0.086109	0.074714	0.5032	0.26217	0.10527	0.68994	0.3166	0.15962	0.10337	0.2272	0.11696	3	1	2	2	4
6_10	0.30473	0.20318	0.12826	0.072852	0.13971	0.077196	0.18811	0.38609	0.17439	0.1915	0.14521	0.18931	3	1	2	2	4
7_1	0.12487	0.19293	0.11401	0.094663	0.19702	0.16988	0.26903	0.2206	0.059681	0.31973	0.2472	0.12728	3	1	2	2	4
7_2	0.18827	0.23441	0.097867	0.22642	0.2138	0.17268	0.20212	0.15939	0.16535	0.3022	0.11424	0.1087	3	1	2	2	4
7_3	0.20351	0.20726	0.10142	0.10793	0.21219	0.12687	0.25914	0.1337	0.18754	0.19408	0.14607	0.13961	3	1	2	2	4
7_4	0.15998	0.17371	0.16644	0.087632	0.084031	0.1256	0.13074	0.15195	0.14659	0.43287	0.17614	0.15615	3	1	2	2	4
7_5	0.095417	0.11207	0.1364	0.11498	0.2466	0.16105	0.13088	0.17233	0.12626	0.02487	0.18712	0.13506	3	1	2	2	4
7_6	0.13011	0.17107	0.14883	0.12396	0.15607	0.17593	0.13993	0.20467	0.13638	0.049329	0.12047	0.13407	3	1	2	2	4
7_7													3	1	2	2	4
7_8	0.22784	0.29274	0.12708	0.067257	0.088486	0.1638	0.036381	0.13824	0.1411	0.32623	0.22633	0.10478	3	1	2	2	4
7_9	0.093731	0.099596	0.12173	0.063428	0.049406	0.21178	0.26507	0.17517	0.14024	0.21279	0.11358	0.11635	3	1	2	2	4
7_10	0.080737	0.098228	0.12037	0.2957	0.21896	0.094946	0.15571	0.18484	0.089257	0.076626	0.14965	0.17994	3	1	2	2	4
8_1	0.46102	0.29131	0.22415	0.20015	0.22545	0.15083	0.064771	0.14826	0.14878	0.24213	0.34046	0.12831	3	1	2	2	4
8_2	0.037016	0.088387	0.19531	0.030445	0.20196	0.1303	0.16473	0.10682	0.13653	0.31663	0.32685	0.18272	3	1	2	2	4
8_3	0.13361	0.20547	0.1268	0.030174	0.09672	0.13251	0.10104	0.052849	0.17434	0.15606	0.19938	0.10614	3	1	2	2	4
8_4	0.055261	0.089463	0.1947	0.038406	0.10336	0.13941	0.23748	0.20557	0.16945	0.19298	0.28902	0.18242	3	1	2	2	4
8_5	0.18924	0.20751	0.17847	0.14133	0.15006	0.093567	0.11537	0.049777	0.082843	0.38991	0.23195	0.14228	3	1	2	2	4
8_6	0.37521	0.41913	0.1729	0.086281	0.13204	0.14424	0.034175	0.13537	0.16395	0.37274	0.27208	0.13366	3	1	2	2	4
8_7	0.19646	0.10933	0.14357	0.029532	0.053784	0.12774	0.16415	0.12218	0.1574	0.13664	0.078706	0.11369	3	1	2	2	4
8_8													3	1	2	2	4
8_9	0.14323	0.21449	0.1483	0.1801	0.15454	0.12206	0.11826	0.24653	0.10266	0.30881	0.11156	0.12139	3	1	2	2	4
8_10	0.055277	0.080927	0.17785	0.068534	0.10666	0.11099	0.16576	0.14025	0.099527	0.30999	0.1598	0.14773	3	1	2	2	4
9_1	0.021646	0.054942	0.14753	0.08407	0.058159	0.13332	0.18429	0.30677	0.070525	0.07584	0.20474	0.14939	3	1	2	2	4
9_2	0.13854	0.087389	0.092355	0.15722	0.14997	0.11079	0.13215	0.23934	0.11325	0.096261	0.19242	0.090072	3	1	2	2	4
9_3	0.17527	0.11726	0.07079	0.1704	0.077967	0.10855	0.093127	0.20644	0.14409	0.32184	0.24121	0.16825	3	1	2	2	4
9_4	0.12059	0.081528	0.13066	0.10954	0.13783	0.14035	0.035366	0.09222	0.15892	0.1769	0.10229	0.14867	3	1	2	2	4
9_5	0.17878	0.15495	0.15375	0.070929	0.10465	0.11477	0.035333	0.28512	0.15453	0.16452	0.17633	0.096162	3	1	2	2	4
9_6	0.15709	0.22777	0.15042	0.26559	0.19553	0.14441	0.1023	0.2185	0.1145	0.27394	0.3308	0.1283	3	1	2	2	4
9_7	0.10346	0.23306	0.15083	0.12135	0.22237	0.15742	0.034648	0.068651	0.069587	0.26259	0.05962	0.18178	3	1	2	2	4
9_8	0.17748	0.072475	0.096592	0.19832	0.12243	0.099172	0.077554	0.25527	0.11803	0.17674	0.16869	0.1225	3	1	2	2	4
9_9													3	1	2	2	4
9_10	0.072431	0.11317	0.095656	0.12462	0.20079	0.068635	0.017717	0.045103	0.093833	0.24469	0.15617	0.14663	3	1	2	2	4
10_1	0.23849	0.1638	0.13876	0.018925	0.071117	0.13481	0.019823	0.09417	0.16814	0.20079	0.24137	0.20553	3	1	2	2	4
10_2	0.032214	0.025972	0.14645	0.11371	0.08454	0.13988	0.22147	0.27542	0.12418	0.17098	0.11717	0.13905	3	1	2	2	4
10_3	0.15598	0.14351	0.11309	0.30491	0.19	0.13913	0.39839	0.099571	0.076198	0.19104	0.10047	0.14341	3	1	2	2	4
10_4	0.1798	0.17388	0.18502	0.10615	0.2288	0.10431	0.2757	0.12971	0.16601	0.10298	0.20215	0.10965	3	1	2	2	4
10_5	0.11921	0.072799	0.15837	0.075315	0.18477	0.1122	0.39652	0.22124	0.1452	0.058971	0.27264	0.11249	3	1	2	2	4
10_6	0.052669	0.10887	0.12638	0.36297	0.17875	0.11415	0.05427	0.10906	0.17949	0.15491	0.24389	0.13416	3	1	2	2	4
10_7	0.12311	0.12149	0.1053	0.19077	0.15212	0.15514	0.072503	0.15837	0.14485	0.20804	0.099534	0.16388	3	1	2	2	4
10_8	0.057421	0.051213	0.18689	0.29295	0.22219	0.12391	0.1631	0.16578	0.1856	0.17872	0.24311	0.20859	3	1	2	2	4
10_9	0.21343	0.11204	0.099831	0.36484	0.20699	0.10934	0.042851	0.12002	0.091199	0.18951	0.12606	0.11524	3	1	2	2	4
10_10													3	1	2	2	4
1_1													4	1	2	2	3
1_2	0.035849	0.052593	0.14266	0.04092	0.093662	0.13258	0.17078	0.15603	0.13534	0.31524	0.271	0.10218	4	1	2	2	3
1_3	0.094954	0.11373	0.1443	0.19802	0.097811	0.1543	0.080788	0.036997	0.091786	0.19774	0.16971	0.16316	4	1	2	2	3
1_4	0.18557	0.2459	0.13428	0.14954	0.1986	0.14292	0.037692	0.13361	0.14403	0.31275	0.13225	0.15391	4	1	2	2	3
1_5	0.15235	0.19849	0.10401	0.12992	0.15612	0.14678	0.098152	0.13722	0.086307	0.16708	0.12627	0.18473	4	1	2	2	3
1_6	0.11678	0.093751	0.15334	0.23844	0.1874	0.17647	0.052687	0.054723	0.15026	0.24722	0.17666	0.14073	4	1	2	2	3
1_7	0.15481	0.22194	0.21991	0.32809	0.23208	0.17128	0.11808	0.10181	0.077664	0.28235	0.16769	0.21061	4	1	2	2	3
1_8	0.073762	0.078007	0.15742	0.25736	0.29291	0.19975	0.14117	0.19229	0.12731	0.10925	0.12282	0.24354	4	1	2	2	3
1_9	0.15632	0.14822	0.099436	0.14235	0.20472	0.10918	0.082775	0.18094	0.14295	0.13234	0.19766	0.14168	4	1	2	2	3
1_10	0.017751	0.063293	0.080866	0.31603	0.24483	0.14337	0.29759	0.22494	0.17321	0.18168	0.14218	0.084483	4	1	2	2	3
2_1	0.25203	0.23615	0.12253	0.38955	0.2441	0.10418	0.098891	0.16161	0.14693	0.30093	0.18256	0.10387	4	1	2	2	3
2_2													4	1	2	2	3
2_3	0.10222	0.22133	0.13529	0.066348	0.13286	0.13849	0.13907	0.11766	0.14373	0.34965	0.20059	0.12754	4	1	2	2	3
2_4	0.11608	0.075992	0.17278	0.070026	0.069915	0.14475	0.11195	0.1818	0.11884	0.2306	0.15991	0.18353	4	1	2	2	3
2_5	0.12148	0.097995	0.19345	0.069533	0.20086	0.13611	0.084986	0.21039	0.15703	0.084631	0.13865	0.16912	4	1	2	2	3
2_6	0.070694	0.13061	0.20614	0.21151	0.22929	0.12555	0.31281	0.16007	0.11813	0.07415	0.19836	0.14328	4	1	2	2	3
2_7	0.14267	0.10071	0.1717	0.038937	0.14319	0.099383	0.055275	0.11219	0.13135	0.18615	0.19271	0.16922	4	1	2	2	3
2_8	0.18788	0.2006	0.26788	0.1409	0.14047	0.20765	0.11299	0.13429	0.14838	0.33241	0.15508	0.11474	4	1	2	2	3
2_9	0.044993	0.040424	0.12063	0.11094	0.11372	0.11841	0.13178	0.19414	0.22846	0.19867	0.13261	0.13508	4	1	2	2	3
2_10	0.034427	0.081357	0.14999	0.10689	0.25688	0.20005	0.12169	0.20311	0.11115	0.1619	0.31578	0.16095	4	1	2	2	3
3_1	0.025713	0.067943	0.151	0.056839	0.11157	0.13742	0.085543	0.1435	0.1481	0.24604	0.26547	0.074547	4	1	2	2	3
3_2	0.29373	0.23265	0.11291	0.20275	0.17435	0.14185	0.24563	0.14844	0.14935	0.11858	0.1189	0.10816	4	1	2	2	3
3_3													4	1	2	2	3
3_4	0.073103	0.12758	0.17909	0.2375	0.20884	0.1217	0.06777	0.19967	0.18754	0.2646	0.23344	0.15887	4	1	2	2	3
3_5	0.16372	0.18602	0.12494	0.13977	0.065358	0.14381	0.11897	0.17834	0.13144	0.26829	0.17461	0.16381	4	1	2	2	3
3_6	0.03081	0.057868	0.18614	0.069273	0.041785	0.087524	0.2351	0.19009	0.095237	0.21209	0.10019	0.10165	4	1	2	2	3
3_7	0.23133	0.23031	0.17847	0.18857	0.28515	0.11062	0.11714	0.23556	0.17585	0.46187	0.20264	0.13906	4	1	2	2	3
3_8	0.2753	0.16909	0.16787	0.11363	0.29381	0.10314	0.1981	0.14783	0.18519	0.2596	0.26231	0.1472	4	1	2	2	3
3_9	0.069401	0.06192	0.17972	0.13792	0.19005	0.095472	0.10347	0.12855	0.069425	0.17359	0.1394	0.12526	4	1	2	2	3
3_10	0.039048	0.12669	0.1215	0.096942	0.11689	0.11712	0.083301	0.11554	0.12917	0.33274	0.23625	0.13179	4	1	2	2	3
4_1	0.091463	0.14137	0.23439	0.10535	0.19781	0.17732	0.12894	0.08303	0.17589	0.1071	0.19946	0.15037	4	1	2	2	3
4_2	0.12764	0.17958	0.11278	0.088263	0.079147	0.20409	0.18073	0.18387	0.16666	0.16513	0.18305	0.11397	4	1	2	2	3
4_3	0.08853	0.1623	0.16327	0.41304	0.27277	0.073371	0.30727	0.22691	0.16443	0.19281	0.13689	0.16566	4	1	2	2	3
4_4													4	1	2	2	3
4_5	0.16149	0.23218	0.15657	0.19936	0.21089	0.12024	0.11592	0.22415	0.18482	0.092147	0.15254	0.11549	4	1	2	2	3
4_6	0.13533	0.19699	0.13729	0.10828	0.23598	0.13962	0.28389	0.24237	0.10957	0.12652	0.22714	0.14797	4	1	2	2	3
4_7	0.071409	0.21356	0.18754	0.22254	0.28392	0.1529	0.22712	0.27684	0.12285	0.058858	0.19149	0.12693	4	1	2	2	3
4_8	0.24367	0.17252	0.18013	0.21367	0.10509	0.10422	0.25271	0.15562	0.10317	0.048786	0.19426	0.093019	4	1	2	2	3
4_9	0.13455	0.046518	0.11148	0.18334	0.12818	0.094151	0.036052	0.13457	0.077992	0.16812	0.092465	0.09193	4	1	2	2	3
4_10	0.069414	0.12994	0.18117	0.1464	0.13068	0.12875	0.15661	0.17112	0.13651	0.19241	0.095917	0.11244	4	1	2	2	3
5_1	0.12873	0.096154	0.10309	0.065193	0.2208	0.15311	0.079256	0.15228	0.13894	0.25405	0.22142	0.11315	4	1	2	2	3
5_2	0.39061	0.31757	0.10779	0.21985	0.16888	0.14684	0.049315	0.15655	0.082597	0.2887	0.20577	0.14786	4	1	2	2	3
5_3	0.05552	0.08448	0.12083	0.06686	0.20069	0.14474	0.16393	0.13085	0.16797	0.27988	0.13196	0.14641	4	1	2	2	3
5_4	0.1287	0.15575	0.0845	0.23741	0.11104	0.11318	0.14904	0.12021	0.13347	0.20645	0.13143	0.15321	4	1	2	2	3
5_5													4	1	2	2	3
5_6	0.10018	0.0769	0.19618	0.25477	0.16056	0.17106	0.013702	0.041066	0.18106	0.071127	0.19651	0.18543	4	1	2	2	3
5_7	0.11128	0.10318	0.12354	0.042048	0.25038	0.10531	0.22598	0.16897	0.14721	0.10156	0.19938	0.11908	4	1	2	2	3
5_8	0.090418	0.091408	0.10679	0.21281	0.15535	0.15362	0.12175	0.17383	0.15463	0.16493	0.11037	0.10227	4	1	2	2	3
5_9	0.2935	0.1511	0.15317	0.14609	0.25269	0.18565	0.34422	0.22077	0.12958	0.28852	0.1645	0.06733	4	1	2	2	3
5_10	0.081727	0.14504	0.15155	0.13306	0.20045	0.13794	0.091425	0.12576	0.12607	0.13798	0.20962	0.12207	4	1	2	2	3
6_1	0.23258	0.24414	0.14344	0.19939	0.25529	0.10273	0.1189	0.28466	0.09714	0.13042	0.080999	0.098709	4	1	2	2	3
6_2	0.17802	0.39458	0.18741	0.10002	0.082391	0.14117	0.16619	0.21606	0.11605	0.088378	0.092521	0.16204	4	1	2	2	3
6_3	0.18243	0.16941	0.080129	0.032563	0.078854	0.11165	0.21784	0.27723	0.14372	0.10122	0.14742	0.12747	4	1	2	2	3
6_4	0.13054	0.2697	0.2232	0.19008	0.25824	0.18455	0.2507	0.21356	0.11398	0.31388	0.16016	0.15916	4	1	2	2	3
6_5	0.093275	0.17801	0.26297	0.2877	0.15097	0.15273	0.14795	0.10023	0.14688	0.31297	0.056409	0.13637	4	1	2	2	3
6_6													4	1	2	2	3
6_7	0.19238	0.17245	0.1233	0.049324	0.12531	0.19698	0.12	0.13576	0.10033	0.23675	0.14016	0.13937	4	1	2	2	3
6_8	0.15408	0.22139	0.19044	0.01229	0.048229	0.13982	0.027201	0.11006	0.15122	0.091369	0.10362	0.15177	4	1	2	2	3
6_9	0.10138	0.071161	0.13095	0.1968	0.22857	0.13695	0.15615	0.25844	0.13747	0.17762	0.16329	0.12755	4	1	2	2	3
6_10	0.088378	0.13023	0.11921	0.26437	0.22479	0.11281	0.18649	0.23582	0.11252	0.2398	0.15298	0.092141	4	1	2	2	3
7_1	0.12304	0.15184	0.15358	0.095304	0.19796	0.10694	0.13796	0.20404	0.19447	0.14478	0.17446	0.12622	4	1	2	2	3
7_2	0.084289	0.077824	0.10927	0.11788	0.2013	0.11202	0.30355	0.28741	0.15935	0.01627	0.16045	0.18386	4	1	2	2	3
7_3	0.033843	0.047968	0.12942	0.36171	0.24749	0.10983	0.50784	0.28031	0.13427	0.20064	0.17454	0.10183	4	1	2	2	3
7_4	0.23451	0.11077	0.23226	0.42112	0.15441	0.17648	0.45162	0.36058	0.10671	0.23394	0.16391	0.2094	4	1	2	2	3
7_5	0.22141	0.16375	0.15726	0.19493	0.17995	0.19828	0.057992	0.21784	0.16887	0.14369	0.11782	0.13259	4	1	2	2	3
7_6	0.022071	0.035268	0.14689	0.12913	0.06238	0.09578	0.13598	0.27313	0.17358	0.14022	0.24905	0.15655	4	1	2	2	3
7_7													4	1	2	2	3
7_8	0.12253	0.23962	0.21819	0.093868	0.17805	0.16708	0.079372	0.27052	0.13524	0.1596	0.11753	0.11353	4	1	2	2	3
7_9	0.11466	0.09532	0.091138	0.23742	0.31335	0.14381	0.040769	0.18764	0.15194	0.26082	0.24348	0.17305	4	1	2	2	3
7_10	0.08724	0.12152	0.09697	0.039118	0.070433	0.15358	0.051481	0.3242	0.12754	0.041646	0.086859	0.093082	4	1	2	2	3
8_1	0.044387	0.095882	0.17581	0.29365	0.24371	0.166	0.22013	0.13369	0.15333	0.044618	0.1823	0.22338	4	1	2	2	3
8_2	0.075136	0.23486	0.2469	0.14115	0.15125	0.21016	0.44568	0.22808	0.16564	0.12944	0.13725	0.12448	4	1	2	2	3
8_3	0.058334	0.057458	0.10345	0.20993	0.11581	0.14053	0.1081	0.16964	0.16557	0.31243	0.31677	0.13728	4	1	2	2	3
8_4	0.37795	0.39068	0.23536	0.18385	0.15698	0.15612	0.48622	0.2764	0.16772	0.26175	0.16471	0.10349	4	1	2	2	3
8_5	0.29396	0.25189	0.16067	0.14637	0.15883	0.16076	0.036282	0.21411	0.14349	0.34935	0.14496	0.16459	4	1	2	2	3
8_6	0.1153	0.055585	0.15509	0.17991	0.17817	0.1275	0.12118	0.1213	0.19925	0.11436	0.18425	0.12766	4	1	2	2	3
8_7	0.092764	0.17032	0.15965	0.1918	0.18138	0.13372	0.10048	0.11641	0.10658	0.14576	0.075372	0.15188	4	1	2	2	3
8_8													4	1	2	2	3
8_9	0.055859	0.088355	0.11367	0.12703	0.17587	0.13876	0.13403	0.18905	0.18569	0.42065	0.26618	0.14737	4	1	2	2	3
8_10	0.026196	0.063303	0.10037	0.19346	0.16484	0.14032	0.13903	0.10297	0.15439	0.41747	0.35482	0.17908	4	1	2	2	3
9_1	0.13725	0.26984	0.15649	0.063329	0.04938	0.10588	0.1065	0.16746	0.17184	0.079823	0.12968	0.14585	4	1	2	2	3
9_2	0.15758	0.34491	0.13782	0.030106	0.060035	0.12077	0.089132	0.17998	0.13968	0.096074	0.20885	0.16274	4	1	2	2	3
9_3	0.14228	0.17203	0.15994	0.1594	0.14206	0.15021	0.48901	0.1103	0.13786	0.17159	0.099018	0.17045	4	1	2	2	3
9_4	0.23992	0.22108	0.15076	0.17561	0.12485	0.18433	0.16505	0.12412	0.12775	0.28017	0.1454	0.14452	4	1	2	2	3
9_5	0.24794	0.33805	0.14894	0.11231	0.14829	0.20007	0.54589	0.23359	0.14983	0.10678	0.14966	0.10408	4	1	2	2	3
9_6	0.13111	0.2842	0.21937	0.11641	0.10563	0.18443	0.14435	0.1033	0.13154	0.38568	0.18554	0.19719	4	1	2	2	3
9_7	0.050951	0.11599	0.13293	0.041572	0.074776	0.1358	0.30022	0.21804	0.13423	0.089319	0.13864	0.1236	4	1	2	2	3
9_8	0.15238	0.091326	0.21544	0.31153	0.18382	0.084076	0.36177	0.17763	0.15474	0.047563	0.16839	0.13327	4	1	2	2	3
9_9													4	1	2	2	3
9_10	0.18808	0.21086	0.17274	0.15944	0.13467	0.18762	0.1333	0.082518	0.10182	0.19908	0.19718	0.16687	4	1	2	2	3
10_1	0.15686	0.093931	0.14195	0.19672	0.22949	0.1172	0.18532	0.13071	0.091515	0.30397	0.24027	0.15656	4	1	2	2	3
10_2	0.16543	0.14429	0.13242	0.024746	0.043927	0.10952	0.17616	0.18116	0.15651	0.34472	0.20638	0.16076	4	1	2	2	3
10_3	0.07685	0.097219	0.14927	0.32524	0.1543	0.16472	0.15854	0.12564	0.14845	0.37519	0.14145	0.11483	4	1	2	2	3
10_4	0.1192	0.050982	0.15821	0.10636	0.14859	0.12165	0.028899	0.1085	0.14017	0.23181	0.23993	0.16559	4	1	2	2	3
10_5	0.052202	0.086581	0.13488	0.11899	0.071082	0.12583	0.032701	0.15025	0.12458	0.16377	0.075839	0.16444	4	1	2	2	3
10_6	0.15799	0.13079	0.12435	0.19303	0.16325	0.12619	0.10742	0.21528	0.095467	0.16567	0.17182	0.13322	4	1	2	2	3
10_7	0.14434	0.10567	0.10094	0.33105	0.19234	0.142	0.14674	0.17048	0.11531	0.013723	0.12483	0.15747	4	1	2	2	3
10_8	0.27183	0.1859	0.15209	0.28053	0.14211	0.15022	0.1833	0.18203	0.10818	0.31313	0.14393	0.16266	4	1	2	2	3
10_9	0.1723	0.063756	0.11792	0.15754	0.24792	0.12544	0.19082	0.18407	0.086413	0.090054	0.12477	0.1644	4	1	2	2	3
10_10													4	1	2	2	3
1_1													5	1	2	2	2
1_2	0.097125	0.20124	0.2826	0.08662	0.096517	0.21473	0.14647	0.053318	0.13547	0.29691	0.12521	0.17689	5	1	2	2	2
1_3	0.15676	0.19195	0.1246	0.2111	0.31013	0.19422	0.31748	0.25975	0.18478	0.35009	0.22657	0.16444	5	1	2	2	2
1_4	0.085709	0.10671	0.21447	0.37563	0.33671	0.15464	0.32214	0.2942	0.073067	0.11962	0.32988	0.2049	5	1	2	2	2
1_5	0.049769	0.040606	0.11875	0.027298	0.061287	0.17342	0.21302	0.25945	0.14436	0.40231	0.2175	0.15323	5	1	2	2	2
1_6	0.01817	0.038494	0.11967	0.14121	0.20306	0.19801	0.24125	0.16916	0.16068	0.098064	0.29211	0.13048	5	1	2	2	2
1_7	0.13325	0.12027	0.18898	0.12727	0.17273	0.15514	0.24127	0.23371	0.15021	0.21958	0.15995	0.13089	5	1	2	2	2
1_8	0.1927	0.14149	0.1518	0.13813	0.22146	0.14944	0.24585	0.2036	0.17918	0.40683	0.32968	0.10894	5	1	2	2	2
1_9	0.25896	0.22975	0.1421	0.27566	0.19186	0.19478	0.31359	0.21951	0.1459	0.50336	0.20027	0.10581	5	1	2	2	2
1_10	0.14919	0.15375	0.11833	0.17834	0.19331	0.18693	0.24265	0.099952	0.14875	0.40238	0.28512	0.18221	5	1	2	2	2
2_1	0.071663	0.14749	0.2183	0.17166	0.17515	0.13245	0.27291	0.27404	0.19423	0.21967	0.14821	0.12999	5	1	2	2	2
2_2													5	1	2	2	2
2_3	0.37497	0.38304	0.18207	0.09925	0.15654	0.14187	0.2668	0.23765	0.19218	0.39132	0.1357	0.17052	5	1	2	2	2
2_4	0.43846	0.2372	0.15821	0.090219	0.15315	0.17594	0.16975	0.13239	0.14691	0.42472	0.26436	0.12017	5	1	2	2	2
2_5	0.30638	0.16444	0.14817	0.088859	0.17466	0.10299	0.032903	0.11241	0.12105	0.060852	0.094031	0.14501	5	1	2	2	2
2_6	0.21409	0.20027	0.16813	0.1175	0.10742	0.16674	0.22059	0.14163	0.094826	0.27924	0.15916	0.12905	5	1	2	2	2
2_7	0.0543	0.064015	0.16371	0.16057	0.27277	0.13655	0.19873	0.13413	0.11219	0.39043	0.18044	0.096571	5	1	2	2	2
2_8	0.11969	0.18908	0.15873	0.086462	0.19422	0.15181	0.064349	0.16327	0.17184	0.34671	0.2021	0.12098	5	1	2	2	2
2_9	0.089184	0.088223	0.099148	0.046837	0.12964	0.14835	0.062415	0.10188	0.11891	0.17602	0.16683	0.16162	5	1	2	2	2
2_10	0.04533	0.10805	0.16666	0.094673	0.2619	0.21884	0.21469	0.12618	0.14499	0.32429	0.18853	0.12503	5	1	2	2	2
3_1	0.27239	0.13358	0.13869	0.080247	0.090107	0.13688	0.02116	0.029017	0.10186	0.2506	0.25914	0.19543	5	1	2	2	2
3_2	0.1267	0.1493	0.20198	0.1899	0.14103	0.14641	0.14687	0.059362	0.10251	0.15438	0.1434	0.065292	5	1	2	2	2
3_3													5	1	2	2	2
3_4	0.23338	0.17933	0.15398	0.074741	0.1223	0.16462	0.16553	0.20714	0.165	0.041921	0.10626	0.13212	5	1	2	2	2
3_5	0.064046	0.066769	0.17446	0.048903	0.15179	0.10123	0.2044	0.24683	0.14767	0.005932	0.042344	0.17377	5	1	2	2	2
3_6	0.26417	0.17604	0.09702	0.013518	0.089733	0.17402	0.2036	0.077447	0.1405	0.1124	0.17496	0.09529	5	1	2	2	2
3_7	0.1045	0.12871	0.14922	0.61344	0.28107	0.14048	0.26698	0.14271	0.1276	0.28859	0.19376	0.14311	5	1	2	2	2
3_8	0.080324	0.1791	0.14995	0.1883	0.20967	0.20724	0.13528	0.2541	0.17951	0.11817	0.11566	0.11409	5	1	2	2	2
3_9	0.25505	0.17169	0.095866	0.28222	0.1986	0.11354	0.12903	0.16411	0.098182	0.21655	0.28869	0.19578	5	1	2	2	2
3_10	0.071004	0.10141	0.092603	0.055818	0.13284	0.12767	0.12444	0.068944	0.082592	0.24176	0.16931	0.11129	5	1	2	2	2
4_1	0.1633	0.067768	0.1494	0.1485	0.13767	0.12279	0.12551	0.17607	0.13888	0.21998	0.13172	0.13365	5	1	2	2	2
4_2	0.25497	0.19431	0.15713	0.2954	0.27442	0.17737	0.17641	0.075151	0.13979	0.17291	0.1182	0.14866	5	1	2	2	2
4_3	0.074329	0.16799	0.12766	0.26387	0.10462	0.14554	0.21827	0.099638	0.18245	0.12552	0.14532	0.16138	5	1	2	2	2
4_4													5	1	2	2	2
4_5	0.17322	0.11519	0.15633	0.089423	0.20416	0.20311	0.068581	0.070815	0.1191	0.40971	0.24106	0.13457	5	1	2	2	2
4_6	0.12267	0.17716	0.12567	0.24537	0.19968	0.16027	0.060804	0.064217	0.14241	0.16513	0.18698	0.13325	5	1	2	2	2
4_7	0.11775	0.16013	0.14552	0.1165	0.12322	0.11774	0.057095	0.155	0.16852	0.05589	0.1032	0.11123	5	1	2	2	2
4_8	0.10644	0.14942	0.11129	0.15843	0.34082	0.10371	0.15252	0.3594	0.1584	0.31243	0.18111	0.097981	5	1	2	2	2
4_9	0.082323	0.067554	0.14334	0.062693	0.18651	0.15215	0.056499	0.23938	0.19154	0.38758	0.23396	0.070285	5	1	2	2	2
4_10	0.027251	0.082115	0.14457	0.12707	0.19839	0.11466	0.021249	0.068909	0.12223	0.080483	0.1237	0.11395	5	1	2	2	2
5_1	0.21467	0.2681	0.18095	0.30017	0.20583	0.15848	0.046348	0.092098	0.14405	0.1604	0.055683	0.11381	5	1	2	2	2
5_2	0.13751	0.15769	0.13105	0.10533	0.19106	0.11547	0.23732	0.23032	0.15836	0.25041	0.15328	0.15563	5	1	2	2	2
5_3	0.14884	0.09356	0.11845	0.18259	0.24923	0.18665	0.20835	0.23649	0.1236	0.24854	0.36555	0.11096	5	1	2	2	2
5_4	0.17649	0.17836	0.20289	0.43716	0.22111	0.1878	0.30846	0.15968	0.13142	0.082023	0.23874	0.13795	5	1	2	2	2
5_5													5	1	2	2	2
5_6	0.21499	0.22266	0.17102	0.14535	0.098459	0.10034	0.2501	0.24144	0.16155	0.21482	0.17441	0.12642	5	1	2	2	2
5_7	0.069631	0.055424	0.141	0.24693	0.16354	0.1446	0.25092	0.11732	0.12102	0.073983	0.1873	0.12992	5	1	2	2	2
5_8	0.051011	0.060054	0.14407	0.078583	0.1335	0.12144	0.19126	0.14365	0.097458	0.12948	0.2239	0.14991	5	1	2	2	2
5_9	0.3066	0.17023	0.15343	0.1192	0.2429	0.1208	0.17466	0.22427	0.15702	0.092497	0.067206	0.093255	5	1	2	2	2
5_10	0.033626	0.092693	0.11201	0.052973	0.1965	0.13724	0.39262	0.44525	0.235	0.060522	0.14778	0.15376	5	1	2	2	2
6_1	0.084673	0.15651	0.18455	0.17812	0.14461	0.16592	0.33312	0.13943	0.14462	0.062913	0.18733	0.1343	5	1	2	2	2
6_2	0.077482	0.17712	0.15708	0.26128	0.13021	0.14368	0.06929	0.18755	0.16744	0.17652	0.078435	0.10467	5	1	2	2	2
6_3	0.033543	0.13346	0.14832	0.24041	0.17896	0.10433	0.28217	0.089107	0.14056	0.10629	0.11312	0.10447	5	1	2	2	2
6_4	0.205	0.22274	0.14044	0.32402	0.18401	0.12825	0.084405	0.25808	0.16622	0.19195	0.1165	0.11118	5	1	2	2	2
6_5	0.061587	0.077518	0.21287	0.20281	0.12373	0.11195	0.072736	0.13732	0.15969	0.057089	0.15159	0.11129	5	1	2	2	2
6_6													5	1	2	2	2
6_7	0.17105	0.1417	0.20382	0.22517	0.173	0.12414	0.30426	0.29249	0.22019	0.15256	0.12082	0.1467	5	1	2	2	2
6_8	0.1324	0.076225	0.20503	0.40159	0.21888	0.090553	0.22466	0.18471	0.13473	0.049644	0.1069	0.10434	5	1	2	2	2
6_9	0.12391	0.21879	0.14724	0.29717	0.24308	0.088595	0.19563	0.12789	0.17994	0.098003	0.11609	0.071841	5	1	2	2	2
6_10	0.03624	0.057768	0.11263	0.1144	0.23743	0.14432	0.12439	0.16918	0.23056	0.28883	0.12255	0.15736	5	1	2	2	2
7_1	0.15295	0.25003	0.13192	0.05016	0.11641	0.15249	0.072092	0.15704	0.16123	0.066808	0.13396	0.12007	5	1	2	2	2
7_2	0.25882	0.13435	0.17663	0.085443	0.15633	0.17627	0.075718	0.10665	0.16942	0.21805	0.071867	0.072719	5	1	2	2	2
7_3	0.19654	0.15667	0.12355	0.1149	0.21356	0.16332	0.12294	0.14513	0.14763	0.19299	0.22143	0.18735	5	1	2	2	2
7_4	0.11811	0.10978	0.15213	0.17438	0.18078	0.11767	0.46145	0.3061	0.17927	0.090666	0.077644	0.15664	5	1	2	2	2
7_5	0.069573	0.060614	0.2397	0.11578	0.13758	0.097836	0.13435	0.14397	0.12604	0.15166	0.14326	0.1304	5	1	2	2	2
7_6	0.11629	0.037119	0.18452	0.16973	0.26372	0.13481	0.19873	0.24545	0.1633	0.11055	0.22731	0.10176	5	1	2	2	2
7_7													5	1	2	2	2
7_8	0.095345	0.18956	0.29767	0.21421	0.19347	0.24828	0.20959	0.21634	0.20792	0.059501	0.26465	0.089008	5	1	2	2	2
7_9	0.30481	0.25745	0.133	0.075815	0.099477	0.098304	0.0081434	0.080408	0.10283	0.12238	0.31536	0.17917	5	1	2	2	2
7_10	0.112	0.12094	0.1865	0.053993	0.13441	0.13583	0.10064	0.14964	0.16722	0.15108	0.21322	0.17262	5	1	2	2	2
8_1	0.21736	0.13643	0.14776	0.20368	0.18993	0.11748	0.16003	0.22871	0.15411	0.021157	0.14314	0.18874	5	1	2	2	2
8_2	0.22358	0.12099	0.11662	0.21435	0.14148	0.10347	0.30364	0.34441	0.10771	0.12459	0.10046	0.16301	5	1	2	2	2
8_3	0.15596	0.12818	0.092094	0.14046	0.19647	0.10622	0.36677	0.3209	0.14037	0.083729	0.052906	0.14528	5	1	2	2	2
8_4	0.20257	0.20141	0.15858	0.23314	0.25026	0.18284	0.29924	0.25358	0.11627	0.077328	0.08999	0.12959	5	1	2	2	2
8_5	0.28161	0.2016	0.15015	0.27997	0.29037	0.19829	0.15243	0.20016	0.15755	0.09203	0.17244	0.16227	5	1	2	2	2
8_6	0.082027	0.13277	0.20602	0.19122	0.10746	0.18613	0.38172	0.2053	0.09812	0.12404	0.087523	0.093074	5	1	2	2	2
8_7	0.16887	0.2108	0.15457	0.1101	0.19864	0.15465	0.15995	0.24605	0.16978	0.10626	0.10979	0.14554	5	1	2	2	2
8_8													5	1	2	2	2
8_9	0.15023	0.086071	0.0689	0.2341	0.17898	0.13132	0.16524	0.082017	0.16921	0.047362	0.11667	0.19323	5	1	2	2	2
8_10	0.1947	0.19422	0.096055	0.078714	0.1143	0.099036	0.056741	0.10621	0.14512	0.12682	0.13001	0.17534	5	1	2	2	2
9_1	0.057251	0.089096	0.1531	0.31683	0.30469	0.14208	0.22715	0.12959	0.19297	0.36229	0.19893	0.15242	5	1	2	2	2
9_2	0.13378	0.17318	0.14756	0.22938	0.084967	0.15382	0.30507	0.19755	0.18289	0.27136	0.21502	0.1871	5	1	2	2	2
9_3	0.27053	0.30212	0.11508	0.10984	0.20857	0.17227	0.16095	0.15437	0.08035	0.25081	0.15536	0.15417	5	1	2	2	2
9_4	0.10256	0.09292	0.11759	0.16299	0.20158	0.18389	0.056398	0.040339	0.11324	0.20368	0.073559	0.19744	5	1	2	2	2
9_5	0.067625	0.11634	0.16321	0.32115	0.31921	0.16243	0.45161	0.20942	0.18433	0.58801	0.18411	0.13821	5	1	2	2	2
9_6	0.212	0.1526	0.10305	0.20506	0.096377	0.16041	0.26488	0.064477	0.11702	0.66427	0.24017	0.069635	5	1	2	2	2
9_7	0.072087	0.18084	0.10948	0.043958	0.23179	0.14772	0.068306	0.30333	0.16617	0.48676	0.26215	0.18884	5	1	2	2	2
9_8	0.090857	0.16064	0.11425	0.19977	0.16005	0.14512	0.015389	0.12335	0.12648	0.24895	0.23695	0.16268	5	1	2	2	2
9_9													5	1	2	2	2
9_10	0.091881	0.17722	0.18332	0.27176	0.22217	0.19626	0.22833	0.19415	0.12026	0.26054	0.1554	0.17145	5	1	2	2	2
10_1	0.15746	0.065001	0.064845	0.1719	0.13633	0.17456	0.071222	0.16205	0.16078	0.36913	0.23995	0.14326	5	1	2	2	2
10_2	0.21481	0.20719	0.14095	0.083875	0.13089	0.12152	0.19356	0.20374	0.14868	0.23434	0.09305	0.18999	5	1	2	2	2
10_3	0.19319	0.17813	0.14513	0.12632	0.14913	0.12979	0.16503	0.22954	0.14015	0.32767	0.18206	0.17663	5	1	2	2	2
10_4	0.23747	0.094714	0.14729	0.18688	0.1391	0.16669	0.21094	0.15276	0.15163	0.13586	0.27182	0.21353	5	1	2	2	2
10_5	0.11974	0.18593	0.15643	0.06893	0.14021	0.15652	0.039611	0.12772	0.13159	0.17026	0.18728	0.12501	5	1	2	2	2
10_6	0.2143	0.21769	0.11843	0.10898	0.18287	0.11775	0.086652	0.31818	0.15972	0.064104	0.1393	0.19963	5	1	2	2	2
10_7	0.25784	0.15072	0.16909	0.12529	0.09942	0.15635	0.096227	0.12703	0.12601	0.28055	0.17239	0.12633	5	1	2	2	2
10_8	0.2527	0.27425	0.12113	0.25637	0.18063	0.15643	0.11758	0.16157	0.16486	0.044305	0.12749	0.12281	5	1	2	2	2
[truncated: 2,402 more rows]

## Sheet: Coding scheme
The database contains the coherence data for each pair of participants, in each group and in each experimental condition. Coherence is computed using the GPDC method (Baccala et al., 2007), on the movement, respiratory and cardiac signals. The analyses were focused on the following three frequency bands: "Low frequencies" (LF): 0.035-0.15 Hz; "High frequencies" (HF): 0.15-0.4 Hz; "Very high frequ…
Condition: 1 = Initial resting baseline1; 2 = Final resting baseline; 3 = Spontaneous movement; 4 = Metronome-associated movement; 5 = Music-associated movement.
Group: 0 = Individual measurement group; 1 = Collective measurement group.
Experiment: 1 = First set of groups; 2 = Second set of groups; 3 = Third set of groups. Each set of groups comprises n=10 participants for the collective measurement and n=10 participants for the individual measurement.
Day: 1 = First day; 2 = Second day.
Order: 1 = Condition performed in first position; 2 = Condition performed in second position; 3 = Condition performed in third position; 4 = Condition performed in fourth position; 5 = Condition performed in fifth position.
